# Supplementary material for: Who does tracing work for? Characteristics of clients successfully re-engaged in ART care in sub-Saharan Africa after a tracing intervention: A systematic review
Source: PLOS Glob Public Health. 2026 Mar 4;6(3):e0006026. doi: 10.1371/journal.pgph.0006026 (PMC12959690; doi:10.1371/journal.pgph.0006026)
Supplement: S1 Table — (XLSX) [file pgph.0006026.s004.xlsx]

## Sheet: Article details
								Study details				Population details						Tracing definitions and methods							Traced population details					Factors influencing return-to-care (RTC)
S.No.	Study Code	Authors (Year of Publication)	Journal	Study Title	Name of data extractors	Name of reviewers	Timeline of primary data extraction	Study Design	Implementation Country/es	Study period start	Study period end	Sample Size	Proportion Lost-to-follow-up (LTFU)	Proportion Traced	Proportion Returned to care (RTC)	Proportion traced who were still on ART	Proportion of Death in LTFU	LTFU Definition	Tracing Method	Who Conducts Tracing	Phone Calls	Home Visits	Counselling for RTC?	Time at Tracing	Total Sample Age Median (IQR) | Percentages		Total Sample Sex - Female	RTC Sample Age	RTC Sample Sex	Significant facilitators for RTC	Significant inhibitors for RTC / Tracing	Additional findings	Additional comments
7	Kenya 1	Rebeiro (2017)	JAIDS (Journal of Acquired Immune Deficiency Syndromes)	An Observational Study of the Effect of Patient Outreach on Return to Care: The Earlier the Better.	ARM; AJM	SR; MM	February to July 2025	Routine retrospective record review and data from tracing intervention; some data prior to 2004	Kenya (19 AMPATH Clinics)	2001	2011	30,931; clients who were lost to care and not pre-determined to be deaths or transfers (clients pre-determined to be deaths or transfers were not traced)	34,522/108,221 (31.9%)	45.8% reached within 8 days of being flagged as LTFU (14,178/30,931)	66.4% (20,524/30,931)	2.4% (formal transfers only)	8.0% (2,754/34,522)	Missed scheduled visit without being reported deceased or transferred to another clinic (referred to as a true gap in care) - time unspecified	LTFU patients traced -> those found alive were counseled to return to care during home visits	Trained client outreach staff in the community	No	Yes; no details provided	“Patients traced and found alive are given counseling and encouragement to return to care”	1-100 days after being flagged as LTFU	35.9 (29.8-43.2)	NR	68.2% (11% Pregnant at enrollment)	NR	NR	Any tracing; Early tracing efforts (for every log unit delay in tracing, hazard of returning to care is reduced by about 14% (aHR=0.86; 95% CI: 0.85, 0.88)); patients actively recieveing ART; Those with true gap in care (HR: 2.056); Older patients; Females; Disclosure of ART status;	Higher CD4 counts at enrollment ((HR=0.95, 95% CI: 0.91, 0.99));	Only 44% of those LTFU had a true gap in care (others found dead or recieving care elsewhere)	45% 13,959/30,931) of sample had not started ART; Results could not be stratified by ART status
3	Malawi 1	Tweya (2010)	TMIH (Tropical Medicine and International Health)	Early active follow-up of patients on antiretroviral therapy (ART) who are lost to follow-up: the 'Back-to-Care' project in Lilongwe, Malawi.	ARM; AJM	SR; MM	February to July 2025	Prospective cohort	Malawi (Lilongwe)	2006	2009	2,653 clients who missed 3,098 scheduled visits by ≥3 weeks	2,653/13,981 (18.9%)	72.7% (2253/3,098)	24.7% (764/3,098)	46% (Collected ART from alternative sources (21%) or transferred to another clinic (25%)	25.4% (673/2,653)	Missing scheduled appointment by 3 weeks or more (21 days) - patient can appear multiple times on the tracing list	Phone or home visits	Health extension workers, receptionist	Yes, up to a total of 3 calls and/or home visits	Yes, up to a total of 3 calls and/or home visits	“All patients found alive who had not transferred to other ART facilities were asked to return to the clinic and among those agreeing to return a speciﬁc appointment was scheduled with the clinic”	Within one week of being identified as ≥3 weeks late	median age of 33 years	68% aged 15-39	55%	NR	NR	older age (>=40) compared to 15-39 years - due to more settled livestyles (aOR: 2.35, 95% CI 1.51–3.64); children more likely in presence of a stable guardian; duration on ART(>6 months) and WHO stage for women only; ARV gaps more likely vs stopped/not started therapy (aOR: 8.69, 95% CI 3.92–19.29); Uninterrupted therapy more likely vs stopped/not started therapy (aOR: 3.11, 95% CI 2.01–4.83);	Invalid locator information affects tracing (26% in this study); men (aOR: 0.56, 95% CI 0.39–0.80);	28% were found to be still on care	0.5% (14/2,653) had not started ART; 6% (163/2.653) were children under 14 years; proportions use all missed visits (cases) as the denominator
10	Malawi 2	Suffrin (2024)	PLOS Global Public Health	Re-engagement and retention in HIV care after preventive default tracking in a cohort of HIV-infected patients in rural Malawi: A mixed-methods study.	ARM; AJM	SR; MM	February to July 2025	Retrospective review of data from Tracking Retention And Care Enrollment (TRACE) program	Malawi (Neno district)	2018	2019	1,028; clients who were ≥6 weeks late for last scheduled visit	1	100% (only those traced were included)	96% (982/1,028); excludes unknown number who could not be found by tracer	NR	NR	Patients with missed appointments for a clinical review or for a drug refill for 2, 4, 6 weeks followng missed appointments (National guidelines define LTFU as 8 weeks of missed appointments) - CHWs <6 weeks and TRACE trackers >6 weeks	Phone calls, home visits, and psychosocial assessments	Community health workers and study-trained lay, non-clinical staff	No	Yes, up to 3 home visits	“Time is given to patients to share their concerns and/or challenges and to discuss possible solutions with the tracer” followed by referral for services	Biweekly tracing lists created and followed up	30 (23-38) (86% adults)	NR	57%	71% between 15-39 years	0.56	The study goes into detail about factors influencing retention in care following return to care separetely for 6-, 12-, and 24- months but only mentions that age and gender had no significant association with RTC.		Study also measured retention in care at 6-, 12-, and 24- months AFTER client had RTC.	Sample is limited to participants who were reached by tracer; unclear how many could not be reached
9	SA 1	Jones (2012)	S Afr Med J.	Recall of lost-to-follow-up pre-antiretroviral therapy patients in the Eastern Cape: effect of mentoring on patient care.	ARM; AJM		February to July 2025	Observational (cross-sectional) study	SA (3 PHCs in Graaff-Reinet, Cacadu District, Eastern Cape)	2011	(Reviewed records from 2005-2011)	9,630; participants randomized to 3 arms: standard of care; framed text message (mentioning temporal landmark and fresh start); unframed text message (encouraging return to care)	1	Message delivery rates: 51-56% across all text message arms	YD: SOC: 11.9%; Framed text message: 12.3%; Unframed text message: 14.5%;	0.045	3% (8/286)	Pre-ART patients who had not attended a clinic for more than 6 months.	Home visit to the eligible patients to invite them to re-attend the clinic for review	Ward-based primary healthcare outreach teams for all arms; Text messages for text message arms	Yes, 3 attempts within 21 days of missed visit	Yes, if phone call(s) unsuccessful	Two encouragement messages in SMS form, with or without “fresh start” framing	For text message arms: Two messages, 5 days before and 1 day after landmark;	-	-	-	-	-	having a cell phone, recieving home-based testing, secondary LTFU (started care but interrupted), being single (no analysis performed)	Delay between LTFU and homevisit		SOC arm was common for both cohorts; YD=Youth Day, MD=Mandela Day
1	South Africa 1	Njuguna (2024)	Wolters Kluwer Health AIDS	A randomised trial of "Fresh Start" text messaging to improve return to care in people living with HIV who missed appointments in South Africa.	ARM; AJM	SR	February to July 2025	Three arm individual-level randomized controlled trial	South Africa (Limpopo Province)	2022-06-01	2022-07-01	9,630; participants randomized to 3 arms: standard of care; framed text message (mentioning temporal landmark and fresh start); unframed text message (encouraging return to care)	1		MD: SOC: 5.4%; Framed text message: 6.7%; Unframed text message: 6.8%	0.045	NR	missed their last scheduled clinic appointment by >28 days	SOC: routine tracing - ART clients who failed to return to the health clinic for scheduled appointments were identified within seven days - 3 phone attempts made within 14 days - if unsuccessful, home visit is employed; For framed or unframed text message groups: SOC + 2 text messages - 1 was sent 5 days before the landmark day and 1 a day after - The difference was whether the message explicitly…	Designated counsellor, clinic staff, expert clients, peer leaders	Yes, up to 3 attempts	Yes, if phone call(s) unsuccessful	Encouragement to return to active follow-up and addressing psychosocial issues	All arms: telephone attempts within 21 days of missed visit	NR	77% between 25 and 49 years for both days	69%	NR	NR	>3 Times of contact; ready to challenge stigma;	Care from Urban HCCs; Rich weath tertile; Stigma	-	20% (75/381) of sample were ART naïve; RTC outcomes stratified by ART status
11	Uganda 1	Nabaggala (2018)	BMC Research notes	Re-engagement in HIV care following a missed visit in rural Uganda.	ARM; AJM	SR	February to July 2025	Retrospective cohort study	Uganda (Moroto Regional Referral Hospital)	2014-01-01	2015-08-01	381 PLHIV who had ever missed a scheduled clinic visit	381/650 (59%): 306/381 (80%) previously on ART;	85% (598 phone calls and 472 home visits in total)	70% (267/381)	NR	NR	Failure to return to care by 90 days of after a missed scheduled visit	Missed scheduled clinical visit -> phone call after 5 days -> if no contact or failed to RTC -> home visit	Trained peer educators	Yes	Yes, if phone call unsuccessful	Yes, verbally encouraged to return to care	5 days after missed visit up to 90 days	30 (23-35)	NR	68%	29 (22-34)	74.2 (198/267)	Women (aRR: 1.23);	Compared with persons who had travelled, those who were unavailable/unreachable at time of contact (aRR: 0.85); those that reported other reasons for missing their scheduled appointments e.g., long distance to clinic, stigma, still having drug supplies or forgetting the appointment (aRR: 0.41);	Age, ART status and tracking method were not related	This is a nested cohort under Zambia 2; Randomly selected sample of 10% of all LTFU clients at the facilities
8	Zambia 1	Beres (2021)	JAIDS (Journal of Acquired Immune Deficiency Syndromes)	Patterns and Predictors of Incident Return to HIV Care Among Traced, Disengaged Patients in Zambia: Analysis of a Prospective Cohort.	ARM; AJM	SR	February to July 2025	Nested prospective cohort study	Zambia (31 Health Facilities)	2015	2016	556 LTFU clients confirmed disengaged and surveyed after tracing	1	100% (only those found were included)	73% (406/556)	0% (This population was confirmed to be disengaged from care)	NR	>90 days late for an ART appointment with no evidence of transfer or death	Traced by peer educators using paper medical record review, phone calls, and in-person visits to ascertain if the patient was (1) deceased, (2) alive and in-care, or (3) alive and out of care and verbally encouraged to RTC.	Trained peer educators	Yes	Yes, at least 3 in-person visit attempts	Yes, verbally encouraged to return to care; Some tracers accompanied clients to facility	Not explicitly reported	33.6 (28.4-39.9)	41% aged 25-34	58.3%	NR	NR	Previous gap in care (aHR: 1.95); Confronting a stigmatizer once in the past year (aHR: 2.14); Contacted multiple times for tracing ~3 times (aHR: 2.65);	Seeking care from an Urban health care center (aHR: 0.68) or hospital (aHR: 0.52); >18 months from HIV care enrolment (aHR: 0.58);	-	-
15	Zambia 2	Beres (2021)	JIAS (Journal of the International AIDS Society)	The effect of tracer contact on return to care among adult, "lost to follow-up" patients living with HIV in Zambia: an instrumental variable analysis.	ARM; AJM	SR	February to July 2025	Prospective cohort with instrumental variable (IV) analysis	Zambia (71 FACILITIES that conducted tracing)	2015-09-01	2016-07-01	4,380 randomized to tracing	100%: 18% random sample traced (4380/24164);	26.4% (1158/4380)	26.7% (1,168/4,380) among those randomized to tracing vs 25.1% (4,973/19,784) not randomized to tracing (HR: 1.06, 95% CI (1.00–1.13), p‐value= 0.06)	At least 37% (1621/4380) (authors’ calculation)	0.13	>90 days late from last scheduled appointment between Aug 2013–July 2015, with unknown status	phone calls and/or in-person visits - At least three in-person attempts	Home-based caregivers	No	Yes	Yes, reminders and encouragement provided	Not explicitly reported	35.5 (29.7 - 42.3)	70% between 25 and 44	60.4%	>70% aged 25-44	0.626	Higher within 1 week of tracer contact (IR: 5.74) > 2 weeks-1month (IR: 2.28) > Subsequent time periods;	NR	No difference between randomized to tracing vs not;	22% (301/1,343) of sample ineligible for ART; RTC outcomes stratified by ART status
2	Zambia 3	Krebs (2008)	AIDS Care	Community-based follow-up for late patients enrolled in a district-wide programme for antiretroviral therapy in Lusaka, Zambia.	ARM; AJM	SR	February to July 2025	Open cohort evaluation	Zambia (Lusaka)	2005-05-01	2005-09-01	1,343 ART program clients who missed a scheduled visit by >1 week	100%; 48.7%(654/1343) already initiated on ART;	32% (430/1343)	15.4% (207/1,343) of all LTFU; 31% (133/430) of those traced (aRR: 2.3; 95% CI (1.7, 3.2))	Not reported properly; 4% (17/430) reported surplus meds	26.7% (359/1343)	Missed scheduled visit by > 1 week	Home-based tracing using patient-provided locator information, such as hand-drawn maps, addresses, and phone numbers. Caregivers attempted to visit homes to contact patients.	Community health workers	NR	Yes	Yes, offered during semi structured interviews	Varied across sites	32 (27-39); Mean(SD) - 31.6 (11.4) for traced individuals	NR	62.2% <68% among those traced>	Mean(SD) - 30.9 (13.3)	0.66	Successful contact by home-based caregivers (aRR: 2.3);	Ineligible for ART (p<0.001); Persistent stigma;	Median time between tracing and RTC: 14 days;	Female clients were stratified by pregnancy status
14	Multi 1	Bershetyn (2017)	Clinical Infectious Diseases	The Causal Effect of Tracing by Peer Health Workers on Return to Clinic Among Patients Who Were Lost to Follow-up From Antiretroviral Therapy in Eastern Africa: A "Natural Experiment" Arising From Surveillance of Lost Patients.	ARM; AJM	SR	February to July 2025	Quasi-experimental study using randomized tracing selection and IV analysis	Uganda, Kenya, Tanzania (14 clinic sites in Eastern Africa located in 5 geographical settings: Mbarara, Uganda; Eldoret, Kenya; Kisumu, Kenya; Kampala, Uganda; and Morogoro, Tanzania)	2011-06-01	2012-08-01	991 ART clients >90 days late for their last appointment randomly selected for tracing	1	36% (360/991) contacted at home	13.3% of traced vs. 10.0% of not traced returned (aHR = 1.30; 95% CI (1.08, 1.58); p = 0.006)	21.4% (212/991); These numbers are for the 360/991 contacted in-person	23.5% (233/991)	>3 months late to a scheduled appointment or not seen for 4 months if no follow-up was scheduled	In-person visits where tracer asked for updated care status, reasons for non-return in a semistructured (3-5) question interview, and provided routine encouragement and counseling to RTC.	Community Heath Workers	-	Yes	Yes	-	34 (28-41)	NR	62% (including pregannt women)	NR	NR	Being randomized to tracing (HR:1.30); Out of care clients who were contacted in person (RR: 2.47, 95% CI (1.05, 5.78); aRD: 22.1%, 95% CI (7.1%, 36.2%) vs those not contacted	NR	The results of tracing in a specific subpopulation of the study implies that tracing lost patients could be optimized through targeting the right patients	-
