# Supplementary material for: Who does tracing work for? Characteristics of clients successfully re-engaged in ART care in sub-Saharan Africa after a tracing intervention: A systematic review
Source: PLOS Glob Public Health. 2026 Mar 4;6(3):e0006026. doi: 10.1371/journal.pgph.0006026 (PMC12959690; doi:10.1371/journal.pgph.0006026)
Supplement: S2 Table — (XLSX) [file pgph.0006026.s005.xlsx]

## Sheet: articlesv2
title	journal	authors	url	doi	Round	Decision	Primary Reason	Additional reason(s)
Study Details | The Effectiveness of SMS in Improving Antiretroviral Medication Adherence Among Adolescents Living With HIV in Nigeria | ClinicalTrials.gov		Abiodun	https://clinicaltrials.gov/study/NCT03394391		Snowball	Excluded	Wrong outcome
Impact of universal antiretroviral therapy for pregnant and postpartum women on antiretroviral therapy uptake and retention	AIDS (London, England)	Abrams, Elaine J. and Langwenya, Nontokozo and Gachuhi, Averie and Zerbe, Allison and Nuwagaba-Biribonwoha, Harriet and Mthethwa-Hleta, Simangele and Sahabo, Ruben and Lesosky, Maia and Okello, Velephi and Myer, Landon	https://pubmed.ncbi.nlm.nih.gov/30289804/	10.1097/QAD.0000000000002027	Snowball	Excluded	Wrong population
Effects of a multicomponent intervention to streamline initiation of antiretroviral therapy in Africa: a stepped-wedge cluster-randomised trial	The lancet. HIV	Amanyire, Gideon and Semitala, Fred C. and Namusobya, Jennifer and Katuramu, Richard and Kampiire, Leatitia and Wallenta, Jeanna and Charlebois, Edwin and Camlin, Carol and Kahn, James and Chang, Wei and Glidden, David and Kamya, Moses and Havlir, Diane and Geng, Elvin	https://pubmed.ncbi.nlm.nih.gov/27658873/	10.1016/S2352-3018(16)30090-X	Snowball	Excluded	Wrong outcome
Determinants of Defaulting from Antiretroviral Therapy Treatment in Nekemte Hospital, Eastern Wollega Zone, Western Ethiopia	Public Health Research	Asefa, Tesfaye and Taha, Mohammed and Dejene, Tariku and Dube, Lamessa		10.5923/J.PHR.20130305.04	Snowball	Excluded	Wrong outcome
A Patient-Centered Multicomponent Strategy for Accelerated Linkage to Care Following Community-Wide HIV Testing in Rural Uganda and Kenya	Journal of acquired immune deficiency syndromes (1999)	Ayieko, James and Petersen, Maya L. and Charlebois, Edwin D. and Brown, Lillian B. and Clark, Tamara D. and Kwarisiima, Dalsone and Kamya, Moses R. and Cohen, Craig R. and Bukusi, Elizabeth A. and Havlir, Diane V. and Van Rie, Annelies	https://pubmed.ncbi.nlm.nih.gov/30807481/	10.1097/QAI.0000000000001939	Snowball	Excluded	Wrong population
Findings from home-based HIV testing and facilitated linkage after scale-up of test and treat in rural South Africa: young people still missing	HIV medicine	Baisley, K. J. and Seeley, J. and Siedner, M. J. and Koole, K. and Matthews, P. and Tanser, F. and B√§rnighausen, T. and Smit, T. and Gareta, D. and Dlamini, S. and Herbst, K. and Yapa, H. M. and Iwuji, C. C. and Kim, H. Y. and Pillay, D. and Shahmanesh, M.	https://pubmed.ncbi.nlm.nih.gov/31454139/	10.1111/HIV.12787	Snowball	Excluded	Wrong population
Effect of age on immunological response in the first year of antiretroviral therapy in HIV-1-infected adults in West Africa	AIDS (London, England)	Balestre, Eric and Eholi√©, Serge P. and Lokossue, Amani and Sow, Papa Salif and Charurat, Man and Minga, Albert and Drabo, Joseph and Dabis, Fran√ßois and Ekouevi, Didier K. and Thi√©baut, Rodolphe	https://www.ncbi.nlm.nih.gov/pmc/articles/PMC3704338/	10.1097/QAD.0B013E3283528AD4	Snowball	Excluded	Wrong outcome
Does Economic Strengthening Improve Viral Suppression Among Adolescents Living with HIV? Results From a Cluster Randomized Trial in Uganda	AIDS and behavior	Bermudez, Laura Gauer and Ssewamala, Fred M. and Neilands, Torsten B. and Lu, Lily and Jennings, Larissa and Nakigozi, Gertrude and Mellins, Claude A. and McKay, Mary and Mukasa, Miriam	https://www.ncbi.nlm.nih.gov/pmc/articles/PMC6204092/	10.1007/S10461-018-2173-7	Snowball	Excluded	Wrong outcome
Comparison of treatment adherence outcome among PLHIV enrolled in economic strengthening program with community control	AIDS Care	Bezabih, Tsegazeab and Weiser, S. D. and Menbere, Meherete Selassie and Negash, Afework and Grede, Nils	https://www.tandfonline.com/doi/abs/10.1080/09540121.2017.1371667	10.1080/09540121.2017.1371667	Snowball	Excluded	Wrong outcome
Out-of-pocket costs of HAART limit HIV treatment responses in Botswana's private sector	AIDS (London, England)	Bisson, Gregory P. and Frank, Ian and Gross, Robert and Re, Vincent Lo and Strom, Jordan B. and Wang, Xingmei and Mogorosi, Mpho and Gaolathe, Tendani and Ndwapi, Ndwapi and Friedman, Harvey and Strom, Brian L. and Dickinson, Diana	https://pubmed.ncbi.nlm.nih.gov/16816566/	10.1097/01.AIDS.0000232245.36039.2B	Snowball	Excluded	Wrong outcome
Brief Report: Does Most Mortality in Patients on ART Occur in Care or After Lost to Follow-Up? Evidence From the Themba Lethu Clinic, South Africa	Journal of acquired immune deficiency syndromes (1999)	Budgell, Eric P. and Maskew, Mhairi and Long, Lawrence and Sanne, Ian and Fox, Matthew P.	https://pubmed.ncbi.nlm.nih.gov/26181816/	10.1097/QAI.0000000000000755	Snowball	Excluded	Wrong outcome
Same day HIV diagnosis and antiretroviral therapy initiation affects retention in Option B+ prevention of mother-to-child transmission services at antenatal care in Zomba District, Malawi	Journal of the International AIDS Society	Chan, Adrienne K. and Kanike, Emmanuel and Bedell, Richard and Mayuni, Isabel and Manyera, Ruth and Mlotha, William and Harries, Anthony D. and Van Oosterhout, Joep J. and Van Lettow, Monique	https://pubmed.ncbi.nlm.nih.gov/26976377/	10.7448/IAS.19.1.20672	Snowball	Excluded	Wrong population
Effect of peer health workers on AIDS care in Rakai, Uganda: a cluster-randomized trial	PloS one	Chang, Larry W. and Kagaayi, Joseph and Nakigozi, Gertrude and Ssempijja, Victor and Packer, Arnold H. and Serwadda, David and Quinn, Thomas C. and Gray, Ronald H. and Bollinger, Robert C. and Reynolds, Steven J.	https://pubmed.ncbi.nlm.nih.gov/20532194/	10.1371/JOURNAL.PONE.0010923	Snowball	Excluded	Wrong outcome
Evaluation of a workplace HIV treatment programme in South Africa	AIDS (London, England)	Charalambous, Salome and Innes, Craig and Muirhead, Debbie and Kumaranayake, Lilani and Fielding, Katherine and Pemba, Lindiwe and Hamilton, Robin and Grant, Alison and Churchyard, Gavin J.	https://pubmed.ncbi.nlm.nih.gov/17666964/	10.1097/01.AIDS.0000279696.63438.AA	Snowball	Excluded	Wrong outcome
Adherence to first-line antiretroviral therapy affects non-virologic outcomes among patients on treatment for more than 12 months in Lusaka, Zambia	International Journal of Epidemiology	Chi, Benjamin H. and Cantrell, Ronald A. and Zulu, Isaac and Mulenga, Lloyd B. and Levy, Jens W. and Tambatamba, Bushimbwa C. and Reid, Stewart and Mwango, Albert and Mwinga, Alwyn and Bulterys, Marc and Saag, Michael S. and Stringer, Jeffrey S.A.	["/pmc/articles/PMC2689395/", "/pmc/articles/PMC2689395/?report=abstract", "https://www.ncbi.nlm.nih.gov/pmc/articles/PMC2689395/"]	10.1093/IJE/DYP004	Snowball	Excluded	Wrong outcome
Do peer support groups have an effect on medication adherence? A study among people living with HIV/AIDS in Enugu State, Nigeria	https://doi.org/10.1177/2010105818760923	Chime, Onyinye Hope and Arinze-Onyia, Sussan Uzoamaka and Obionu, Christopher Ndukife	https://journals.sagepub.com/doi/full/10.1177/2010105818760923	10.1177/2010105818760923	Snowball	Excluded	Wrong outcome
Comparing Clinic Retention Between Residents and Nonresidents of Kibera, Kenya	Journal of acquired immune deficiency syndromes (1999)	Chung, Michael H. and Kohler, Pamela and Attwa, Mena and Thiga, Joan and John-Stewart, Grace C.	["/pmc/articles/PMC4743251/", "https://www.ncbi.nlm.nih.gov/pmc/articles/PMC4743251/"]	10.1097/QAI.0B013E3181B32BD6	Snowball	Excluded	Wrong outcome
Patient retention from HIV diagnosis through one year on antiretroviral therapy at a primary healthcare clinic in Johannesburg, South Africa	Journal of acquired immune deficiency syndromes (1999)	Clouse, Kate and Pettifor, Audrey E. and Maskew, Mhairi and Bassett, Jean and Van Rie, Annelies and Behets, Frieda and Gay, Cynthia and Sanne, Ian and Fox, Matthew P.	["/pmc/articles/PMC3548953/", "/pmc/articles/PMC3548953/?report=abstract", "https://www.ncbi.nlm.nih.gov/pmc/articles/PMC3548953/"]	10.1097/QAI.0B013E318273AC48	Snowball	Excluded	Wrong outcome
Targeted combination prevention to support female sex workers in Zimbabwe accessing and adhering to antiretrovirals for treatment and prevention of HIV (SAPPH-IRe): a cluster-randomised trial	The lancet. HIV	Cowan, Frances M. and Davey, Calum and Fearon, Elizabeth and Mushati, Phillis and Dirawo, Jeffrey and Chabata, Sungai and Cambiano, Valentina and Napierala, Sue and Hanisch, Dagmar and Wong-Gruenwald, Ramona and Masuka, Nyasha and Mabugo, Travor and Hatzold, Karin and Mugurungi, Owen and Busza, Joanna and Phillips, Andrew and Hargreaves, James R.	https://pubmed.ncbi.nlm.nih.gov/30030134/	10.1016/S2352-3018(18)30111-5	Snowball	Excluded	Wrong outcome
Predictors of lost to follow up to antiretroviral therapy in primary public hospital of Wukro, Tigray, Ethiopia: A case control study	Journal of AIDS and HIV Research	Dessalegn, Mehari and Tsadik*, Mache and Lemma, Hailemariam	https://academicjournals.org/journal/JAHR/article-abstract/AA9623850221	10.5897/JAHR2014.0315	Snowball	Excluded	Wrong outcome
An assessment of HIV treatment outcomes among utilizers of semi-mobile clinics in rural Kenya	AIDS care	Gorman, Sara E. and Martinez, Jose M. and Olson, Jennifer	https://pubmed.ncbi.nlm.nih.gov/25495796/	10.1080/09540121.2014.986053	Snowball	Excluded	Wrong outcome
Impact of a Family Clinic Day intervention on paediatric and adolescent appointment adherence and retention in antiretroviral therapy: A cluster randomized controlled trial in Uganda	PLoS ONE	Graves, Justin C. and Elyanu, Peter and Schellack, Christine J. and Asire, Barbara and Prust, Margaret L. and Prescott, Marta R. and Mirembe, Esther and Lukabwe, Ivan and Mirembe, Betty and Musinguzi, Joshua and Moberley, Sarah A.	["/pmc/articles/PMC5844531/", "/pmc/articles/PMC5844531/?report=abstract", "https://www.ncbi.nlm.nih.gov/pmc/articles/PMC5844531/"]	10.1371/JOURNAL.PONE.0192068	Snowball	Excluded	Wrong population
Implementation and Operational Research: Community-Based Adherence Clubs for the Management of Stable Antiretroviral Therapy Patients in Cape Town, South Africa: A Cohort Study	Journal of acquired immune deficiency syndromes (1999)	Grimsrud, Anna and Lesosky, Maia and Kalombo, Cathy and Bekker, Linda Gail and Myer, Landon	https://pubmed.ncbi.nlm.nih.gov/26473798/	10.1097/QAI.0000000000000863	Snowball	Excluded	Wrong outcome
Real-time Adherence Monitoring of Antiretroviral Therapy Among HIV-infected Adults and Children in Rural Uganda	AIDS (London, England)	Haberer, Jessica E. and Kiwanuka, Julius and Nansera, Denis and Muzoora, Conrad and Hunt, Peter W. and So, Jacquelyn and O'Donnell, Michael and Siedner, Mark and Martin, Jeffrey N. and Bangsberg, David R.	["/pmc/articles/PMC3868644/", "/pmc/articles/PMC3868644/?report=abstract", "https://www.ncbi.nlm.nih.gov/pmc/articles/PMC3868644/"]	10.1097/QAD.0B013E328363B53F	Snowball	Excluded	Wrong outcome
Short message service (SMS) reminders and real-time adherence monitoring improve antiretroviral therapy adherence in rural Uganda	AIDS (London, England)	Haberer, Jessica E. and Musiimenta, Angella and Atukunda, Esther C. and Musinguzi, Nicholas and Wyatt, Monique A. and Ware, Norma C. and Bangsberg, David R.	https://pubmed.ncbi.nlm.nih.gov/26760452/	10.1097/QAD.0000000000001021	Snowball	Excluded	Wrong outcome
Using technology to effectively engage adolescents and young adults into care: STAR TRACK Adherence Program	The Journal of the Association of Nurses in AIDS Care : JANAC	Hailey, Jamal H.N. and Arscott, Joyell	https://pubmed.ncbi.nlm.nih.gov/23809658/	10.1016/J.JANA.2013.03.001	Snowball	Excluded	Wrong population
Antiretroviral durability and tolerability in HIV-infected adults living in urban Kenya	Journal of acquired immune deficiency syndromes (1999)	Hawkins, Claudia and Achenbach, Chad and Fryda, William and Ngare, Duncan and Murphy, Robert	https://pubmed.ncbi.nlm.nih.gov/17414931/	10.1097/QAI.0B013E318050D66C	Snowball	Excluded	Wrong outcome
An evaluation of the impact of a community-based adherence support programme on ART outcomes in selected government HIV treatment sites in South Africa	AIDS care	Igumbor, J. O. and Scheepers, E. and Ebrahim, R. and Jason, A. and Grimwood, A.	https://pubmed.ncbi.nlm.nih.gov/21259136/	10.1080/09540121.2010.498909	Snowball	Excluded	Wrong outcome
Use of Placebo Pills Before Treatment Initiation in Youth with HIV: Are They Ready?	Journal of the International Association of Providers of AIDS Care	Ingerski, Lisa M. and Wilkins, Megan L. and Rach, Amanda M. and Patel, Nehali and Gaur, Aditya H.	https://pubmed.ncbi.nlm.nih.gov/28393664/	10.1177/2325957417702483	Snowball	Excluded	Wrong outcome
UCARE4LIFE: Mobile Texting to Improve HIV Care Continuum Outcomes for Minority Youth - CROI Conference		Jeffries	https://www.croiconference.org/abstract/ucare4life-mobile-texting-improve-hiv-care-continuum-outcomes-minority-youth/		Snowball	Excluded	Wrong population
Second-Line Antiretroviral Therapy in a Workplace and Community-Based Treatment Programme in South Africa: Determinants of Virological Outcome	PLoS ONE	Johnston, Victoria and Fielding, Katherine and Charalambous, Salome and Mampho, Mildred and Churchyard, Gavin and Phillips, Andrew and Grant, Alison D.	["/pmc/articles/PMC3362581/", "/pmc/articles/PMC3362581/?report=abstract", "https://www.ncbi.nlm.nih.gov/pmc/articles/PMC3362581/"]	10.1371/JOURNAL.PONE.0036997	Snowball	Excluded	Wrong outcome
Cluster-Randomized Controlled Study of SMS Text Messages for Prevention of Mother-to-Child Transmission of HIV in Rural Kenya	AIDS research and treatment	Kassaye, Seble G. and Ong'Ech, John and Sirengo, Martin and Kose, Judith and Matu, Lucy and McOdida, Peter and Simiyu, Rogers and Syengo, Titus and Muthama, David and Machekano, Rhoderick	https://pubmed.ncbi.nlm.nih.gov/28053784/	10.1155/2016/1289328	Snowball	Excluded	Wrong population
Effect of community treatment initiative on antiretroviral therapy uptake among linkage-resistant people living with HIV in Northern Nigeria	International journal of infectious diseases : IJID : official publication of the International Society for Infectious Diseases	Katbi, Moses and Adegboye, Adeoye Ayodeji and Bello, Maryam and Gumel, Aliyu Gambo and Adedoyin, Adefisayo and Yunusa, Fadimatu and Kayode, Gbenga and Yusuf, Oche Baba and Anjorin, Atinuke and Abone, Chizoba Geraldine and Ukaere, Amalachukwu and Ekong, Ernest and Mensah, Charles and Dakum, Patrick	https://pubmed.ncbi.nlm.nih.gov/31446175/	10.1016/J.IJID.2019.08.014	Snowball	Excluded	Wrong outcome
Implementation and operational research: the impact of option B+ on the antenatal PMTCT cascade in Lilongwe, Malawi	Journal of acquired immune deficiency syndromes (1999)	Kim, Maria H. and Ahmed, Saeed and Hosseinipour, Mina C. and Giordano, Thomas P. and Chiao, Elizabeth Y. and Yu, Xiaoying and Nguyen, Chi and Chimbwandira, Frank and Kazembe, Peter N. and Abrams, Elaine J.	https://pubmed.ncbi.nlm.nih.gov/25585302/	10.1097/QAI.0000000000000517	Snowball	Excluded	Wrong population
Comparing antiretroviral treatment outcomes between a prospective community-based and hospital-based cohort of HIV patients in rural Uganda	BMC International Health and Human Rights	Kipp, Walter and Konde-Lule, Joseph and Rubaale, Tom and Okech-Ojony, Joa and Alibhai, Arif and Saunders, Duncan L.	["/pmc/articles/PMC3247832/", "/pmc/articles/PMC3247832/?report=abstract", "https://www.ncbi.nlm.nih.gov/pmc/articles/PMC3247832/"]	10.1186/1472-698X-11-S2-S12	Snowball	Excluded	Wrong outcome
Using no-cost mobile phone reminders to improve attendance for HIV test results: a pilot study in rural Swaziland	Infectious Diseases of Poverty	Kliner, Merav and Knight, Abigail and Mamvura, Canaan and Wright, John and Walley, John	["/pmc/articles/PMC3710074/", "/pmc/articles/PMC3710074/?report=abstract", "https://www.ncbi.nlm.nih.gov/pmc/articles/PMC3710074/"]	10.1186/2049-9957-2-12	Snowball	Excluded	Wrong outcome
Text Messaging for Improving Antiretroviral Therapy Adherence: No Effects After 1 Year in a Randomized Controlled Trial Among Adolescents and Young Adults	American journal of public health	Linnemayr, Sebastian and Huang, Haijing and Luoto, Jill and Kambugu, Andrew and Thirumurthy, Harsha and Haberer, Jessica E. and Wagner, Glenn and Mukasa, Barbara	https://pubmed.ncbi.nlm.nih.gov/29048966/	10.2105/AJPH.2017.304089	Snowball	Excluded	Wrong outcome
Adherence counseling and reminder text messages improve uptake of antiretroviral therapy in a tertiary hospital in Nigeria	Nigerian journal of clinical practice	Maduka, O. and Obin-West, C. I.	https://pubmed.ncbi.nlm.nih.gov/23771450/	10.4103/1119-3077.113451	Snowball	Excluded	Wrong outcome
The Cameroon Mobile Phone SMS (CAMPS) trial: a randomized trial of text messaging versus usual care for adherence to antiretroviral therapy	PloS one	Mbuagbaw, Lawrence and Thabane, Lehana and Ongolo-Zogo, Pierre and Lester, Richard T. and Mills, Edward J. and Smieja, Marek and Dolovich, Lisa and Kouanfack, Charles	https://pubmed.ncbi.nlm.nih.gov/23236345/	10.1371/JOURNAL.PONE.0046909	Snowball	Excluded	Wrong outcome
Reasons and predictors for antiretroviral therapy change among HIV-infected adults at South West Ethiopia	BMC Research Notes	Mekonnen, Endalkachew and Workicho, Abdulhalik and Hussein, Nezif and Feyera, Teka	["/pmc/articles/PMC5989425/", "/pmc/articles/PMC5989425/?report=abstract", "https://www.ncbi.nlm.nih.gov/pmc/articles/PMC5989425/"]	10.1186/S13104-018-3470-Y	Snowball	Excluded	Wrong outcome
Unconditional cash transfers for clinical and economic outcomes among HIV-Affected Ugandan households	AIDS	Mills, Edward J. and Adhvaryu, Achyuta and Jakiela, Pamela and Birungi, Josephine and Okoboi, Stephen and Chimulwa, Teddy Nabwire W. and Wanganisi, Jonathan and Achilla, Tina and Popoff, Evan and Golchi, Shirin and Karlan, Dean	https://journals.lww.com/aidsonline/fulltext/2018/09100/unconditional_cash_transfers_for_clinical_and.13.aspx	10.1097/QAD.0000000000001899	Snowball	Excluded	Wrong outcome
Positive Strategies to Enhance Problem-Solving Skills (STEPS): A Pilot Randomized, Controlled Trial of a Multicomponent, Technology-Enhanced, Customizable Antiretroviral Adherence Intervention for HIV-Infected Adolescents and Young Adults	AIDS Patient Care and STDs	Mimiaga, Matthew J. and Bogart, Laura M. and Thurston, Idia B. and Santostefano, Christopher M. and Closson, Elizabeth F. and Skeer, Margie R. and Biello, Katie B. and Safren, Steven A.	["/pmc/articles/PMC6338456/", "/pmc/articles/PMC6338456/?report=abstract", "https://www.ncbi.nlm.nih.gov/pmc/articles/PMC6338456/"]	10.1089/APC.2018.0138	Snowball	Excluded	Wrong outcome
Differentiated models of care for postpartum women on antiretroviral therapy in Cape Town, South Africa: a cohort study	Journal of the International AIDS Society	Myer, Landon and Iyun, Victoria and Zerbe, Allison and Phillips, Tamsin K. and Brittain, Kirsty and Mukonda, Elton and Allerton, Joanna and Kalombo, Cathy D. and Nofemela, Andile and Abrams, Elaine J.	https://pubmed.ncbi.nlm.nih.gov/28770593/	10.7448/IAS.20.5.21636	Snowball	Excluded	Wrong outcome
Impact of Patient-Selected Care Buddies on Adherence to HIV Care, Disease Progression, and Conduct of Daily Life Among Pre-antiretroviral HIV-Infected Patients in Rakai, Uganda: A Randomized Controlled Trial	Journal of acquired immune deficiency syndromes (1999)	Nakigozi, Gertrude and Makumbi, Fredrick E. and Bwanika, John B. and Atuyambe, Lynn and Reynolds, Steven J. and Kigozi, Godfrey and Nalugoda, Fred and Chang, Larry W. and Kiggundu, Valerian and Serwadda, David and Wawer, Maria J. and Gray, Ronald H. and Kamya, Moses R.	https://pubmed.ncbi.nlm.nih.gov/26039929/	10.1097/QAI.0000000000000710	Snowball	Excluded	Wrong outcome
A Randomized Controlled Trial on the Usefulness of Mobile Text Phone Messages to Improve the Quality of Care of HIV and AIDS Patients in Cameroon	The Open AIDS Journal	Nsagha, Dickson Shey and Lange, Innocent and Fon, Peter Nde and Assob, Jules Clement Nguedia and Tanue, Elvis Asangbeng	["/pmc/articles/PMC4985057/", "/pmc/articles/PMC4985057/?report=abstract", "https://www.ncbi.nlm.nih.gov/pmc/articles/PMC4985057/"]	10.2174/1874613601610010093	Snowball	Excluded	Wrong outcome
Universal access: the benefits and challenges in bringing integrated HIV care to isolated and conflict affected populations in the Republic of Congo	Conflict and Health 2009 3:1	O'Brien, Daniel P and Mills, Clair and Hamel, Catherine and Ford, Nathan and Pottie, Kevin	https://conflictandhealth.biomedcentral.com/articles/10.1186/1752-1505-3-1	10.1186/1752-1505-3-1	Snowball	Excluded	Wrong outcome
One-Stop Shop: A Community-Based Antiretroviral Therapy (ART) Clinic Model to Improve Human Immunodeficiency Virus (HIV) Prevention and Treatment Cascade for Key Populations in Nigeria	Open Forum Infectious Diseases	Onovo, Amobi and Kalaiwo, Abiye and Okechukwu, Emeka	https://dx.doi.org/10.1093/ofid/ofw172.346	10.1093/OFID/OFW172.346	Snowball	Excluded	Wrong outcome
A Randomized Controlled Trial of Real-Time Electronic Adherence Monitoring With Text Message Dosing Reminders in People Starting First-Line Antiretroviral Therapy	Journal of acquired immune deficiency syndromes (1999)	Orrell, Catherine and Cohen, Karen and Mauff, Katya and Bangsberg, David R. and Maartens, Gary and Wood, Robin	https://pubmed.ncbi.nlm.nih.gov/26218411/	10.1097/QAI.0000000000000770	Snowball	Excluded	Wrong outcome
Direct provision versus facility collection of HIV self-tests among female sex workers in Uganda: A cluster-randomized controlled health systems trial	PLoS medicine	Ortblad, Katrina and Kibuuka Musoke, Daniel and Ngabirano, Thomson and Nakitende, Aidah and Magoola, Jonathan and Kayiira, Prossy and Taasi, Geoffrey and Barresi, Leah G. and Haberer, Jessica E. and McConnell, Margaret A. and Oldenburg, Catherine E. and B√§rnighausen, Till	https://pubmed.ncbi.nlm.nih.gov/29182634/	10.1371/JOURNAL.PMED.1002458	Snowball	Excluded	Wrong outcome
Randomized control trial of peer-delivered, modified directly observed therapy for HAART in Mozambique	Journal of acquired immune deficiency syndromes (1999)	Pearson, Cynthia R. and Micek, Mark A. and Simoni, Jane M. and Hoff, Peter D. and Matediana, Eduardo and Martin, Diane P. and Gloyd, Stephen S.	https://pubmed.ncbi.nlm.nih.gov/17693890/	10.1097/QAI.0B013E318153F7BA	Snowball	Excluded	Wrong outcome
Linkage to care of HIV positive clients in a community based HIV counselling and testing programme: A success story of non-governmental organisations in a South African district	PloS one	Shamu, Simukai and Slabbert, Jean and Guloba, Geoffrey and Blom, Dalene and Khupakonke, Sikhulile and Masihleho, Nomea and Kamera, Julius and Johnson, Suzanne and Farirai, Thato and Nkhwashu, Nkhensani	https://pubmed.ncbi.nlm.nih.gov/30668598/	10.1371/JOURNAL.PONE.0210826	Snowball	Excluded	Wrong outcome
Time to Attrition and Factors Associated among Adults enrolled in Pre-Anti- Retroviral Therapy Care in Tepi General Hospital, Ethiopia	International Journal of Health and Medicine	Shaweno Adewo, Tamrat and Asefa, Henok and Abrha Gesesew, Hailay		10.24178/IJHM.2018.3.2.06	Snowball	Excluded	Wrong outcome
Improving AIDS Care After Trauma (ImpACT): Pilot Outcomes of a Coping intervention Among HIV-Infected Women with Sexual Trauma in South Africa	AIDS and behavior	Sikkema, Kathleen J. and Mulawa, Marta I. and Robertson, Corne and Watt, Melissa H. and Ciya, Nonceba and Stein, Dan J. and Cherenack, Emily M. and Choi, Karmel W. and Kombora, Matapelo and Joska, John A.	https://pubmed.ncbi.nlm.nih.gov/29270789/	10.1007/S10461-017-2013-1	Snowball	Excluded	Wrong outcome
Predictors associated with HIV/AIDS patients dropout from antiretroviral therapy at Mettu Karl Hospital, southwest Ethiopia	BMC Research Notes	Tadege, Melaku	["/pmc/articles/PMC6471805/", "/pmc/articles/PMC6471805/?report=abstract", "https://www.ncbi.nlm.nih.gov/pmc/articles/PMC6471805/"]	10.1186/S13104-019-4267-3	Snowball	Excluded	Wrong outcome
Time to death predictors of HIV/AIDS infected patients on antiretroviral therapy in Ethiopia	BMC Research Notes	Tadege, Melaku	https://bmcresnotes.biomedcentral.com/articles/10.1186/s13104-018-3863-y	10.1186/S13104-018-3863-Y/TABLES/2	Snowball	Excluded	Wrong outcome
Predictors of Loss to Follow Up of Patients Enrolled on Antiretroviral Therapy: A Retrospective Cohort Study		Tadesse, Kidane and Haile, Fisaha		10.4172/2155-6113.1000393	Snowball	Excluded	Wrong outcome
Impact of Youth and Adolescent Friendly Services on Retention of 10‚Äì24-Year-Olds in HIV Care and Treatment Programs in Nyanza, Kenya	Journal of acquired immune deficiency syndromes (1999)	Teasdale, Chloe A. and Alwar, Terezah and Chege, Duncan and Fayorsey, Ruby and Hawken, Mark P. and Abrams, Elaine J.	["/pmc/articles/PMC5466163/", "https://www.ncbi.nlm.nih.gov/pmc/articles/PMC5466163/"]	10.1097/QAI.0000000000000877	Snowball	Excluded	Wrong outcome
Implementation and outcomes of an active defaulter tracing system for HIV, prevention of mother to child transmission of HIV (PMTCT), and TB patients in Kibera, Nairobi, Kenya	Transactions of the Royal Society of Tropical Medicine and Hygiene	Thomson, Kerry A. and Cheti, Erastus O. and Reid, Tony	https://pubmed.ncbi.nlm.nih.gov/21511317/	10.1016/J.TRSTMH.2011.02.011	Snowball	Full text screen
Increasing Uptake of HIV, Sexually Transmitted Infection, and Family Planning Services, and Reducing HIV-Related Risk Behaviors Among Youth Living With HIV in Uganda	The Journal of adolescent health : official publication of the Society for Adolescent Medicine	Vu, Lung and Burnett-Zieman, Brady and Banura, Cecily and Okal, Jerry and Elang, Margret and Ampwera, Rodgers and Caswell, Georgina and Amanyire, Diana and Alesi, Jacquelyne and Yam, Eileen	https://pubmed.ncbi.nlm.nih.gov/28109336/	10.1016/J.JADOHEALTH.2016.09.007	Snowball	Excluded	Wrong outcome
True outcomes for patients on antiretroviral therapy who are ‚Äúlost to follow-up‚Äù in Malawi	Bulletin of the World Health Organization	Yu, Joseph Kwong Leung and Chen, Solomon Chih Cheng and Wang, Kuo Yang and Chang, Chao Sung and Makombe, Simon D. and Schouten, Erik J. and Harries, Anthony D.	["/pmc/articles/PMC2636367/", "/pmc/articles/PMC2636367/?report=abstract", "https://www.ncbi.nlm.nih.gov/pmc/articles/PMC2636367/"]	10.2471/BLT.06.037739	Snowball	Excluded	Wrong outcome
Determinants of stillbirth among women who gave birth in public hospitals¬†in Northwest Ethiopia, 2022	Matern. Health, Neonatol. Perinatol.	Melaku, A.G. and Messelu, M.A. and Alemayehu, M. and Akalu, T.Y. and Kerebeh, G. and Dessalegn, R.B. and Agazhe, M.	https://www.embase.com/search/results?subaction=viewrecord&id=L2034084559&from=export U2 - L2034084559	10.1186/s40748-024-00199-z	Primary search	Excluded	Wrong population
Trends in newly diagnosed HIV cases at Assiut university hospital,¬†Egypt	Discov. public health	El-Gibaly, O. and Eskander, D.A. and Amin, M.T.	https://www.embase.com/search/results?subaction=viewrecord&id=L2034104194&from=export U2 - L2034104194	10.1186/s12982-025-00525-6	Primary search	Excluded	Wrong population
Evaluation of hpv risk groups among women enrolled in the mulher cervical cancer screening study in Mozambique	Infect. Agents Cancer	de Oliveira, C.M. and Rangeiro, R. and Osman, N. and Baker, E. and Neves, A. and Mariano, A.A.N. and Tivir, G. and Thomas, J.P. and Carns, J. and Andrade, V. and Carrilho, C. and Monteiro, E.C.S. and Hoover, H. and Chivambo, E. and Chissano, M. and Chiao, E. and Atif, H. and Castle, P.E. and Richards-Kortum, R. and Lathrop, E. and Schmeler, K.M. and Lorenzoni, C. and Salcedo, M.P.	https://www.embase.com/search/results?subaction=viewrecord&id=L2034251328&from=export U2 - L2034251328	10.1186/s13027-025-00655-1	Primary search	Excluded	Wrong outcome
HIV PrEP programmes as a framework for diagnosing and treating HBV infection in adolescents and young adults in KwaZulu-Natal, South Africa	J. Virus Erad.	Sukali, G. and Busang, J. and Dreyer, J. and Khoza, T. and Delphin, M. and Okesola, N. and Herbst, C. and Waddilove, E. and Upton, J. and Seeley, J. and Iwuji, C. and Anderson, M. and Matthews, P.C. and Shahmanesh, M.	https://www.embase.com/search/results?subaction=viewrecord&id=L2039179407&from=export U2 - L2039179407	10.1016/j.jve.2025.100600	Primary search	Excluded	Wrong population
Atypical presentations of mucocutaneous TB in HIV: A case series from South Africa	J. Clin. Tuberc. Other Microbact. Dis.	Kgokolo, M.C. and Mokheseng, M.J. and Makhubele, J.J. and Siwele, S.C. and Maphosa, T.I. and Kungoane, T.	https://www.embase.com/search/results?subaction=viewrecord&id=L2038536898&from=export U2 - L2038536898	10.1016/j.jctube.2025.100524	Primary search	Excluded	Wrong publication type
Multi-month dispensing of tuberculosis medications in sub-Saharan Africa: A feasible, person-centered care model	J. Clin. Tuberc. Other Microbact. Dis.	Izudi, J. and Cattamanchi, A. and Bajunirwe, F.	https://www.embase.com/search/results?subaction=viewrecord&id=L2039235181&from=export U2 - L2039235181	10.1016/j.jctube.2025.100541	Primary search	Excluded	Wrong outcome
Cognitive behavioral therapy for antiretroviral therapy adherence and treatment outcomes among people living with HIV: a systematic review and meta-analysis	Nat. mental health	Coelho, D.R.A. and Njiro, B.J. and Yussuf, M.H. and Mikomangwa, W.P. and Vieira, W.F. and Papatheodorou, S. and Bain, P.A. and Sunguya, B.F. and Sando, M.M. and Coutinho, C. and Veloso, V.G. and Grinsztejn, B. and Bakari, M. and Sudfeld, C.R. and Fawzi, W.W. and Mayer, K.H. and Reisner, S.L. and Keuroghlian, A.S.	https://www.embase.com/search/results?subaction=viewrecord&id=L2034870378&from=export U2 - L2034870378	10.1038/s44220-025-00444-0	Primary search	Excluded	Wrong publication type
Prevalence, Risk Factors and Residential Variation Among HIV/TB Coinfected Mortality in Fenote Selam Hospital, Amhara Region: A Retrospective Study	Heal. Sci. Rep.	Debelu, B.B. and Beyene, N.M.	https://www.embase.com/search/results?subaction=viewrecord&id=L2034994326&from=export U2 - L2034994326	10.1002/hsr2.70953	Primary search	Excluded	Wrong population	Wrong outcome
The diagnostic role of elevated serum cryptococcal antigen titers in patients with suspected cryptococcal meningitis when lumbar puncture is contraindicated: A case report	Med. Mycol. Case Rep.	Tukundane, A. and Kwizera, R. and Tugume, L. and Ellis, J. and Boulware, D.R. and Meya, D.B.	https://www.embase.com/search/results?subaction=viewrecord&id=L2037957619&from=export U2 - L2037957619	10.1016/j.mmcr.2025.100700	Primary search	Excluded	Wrong publication type
Impact of telephone reminders on posttreatment follow-up among women treated for cervical precancers in Cameroon: A randomized controlled trial	Gynecol. Oncol. Reports	Nkfusai, J.F. and Manga, S.M. and Nulah, K. and Ngalla, C. and Ngwayu, C. and Mbuwir, C.B. and Tendongfor, N. and Halle Ekane, E.G. and Fokom Domgue, J.	https://www.embase.com/search/results?subaction=viewrecord&id=L2038436765&from=export U2 - L2038436765	10.1016/j.gore.2025.101745	Primary search	Excluded	Wrong outcome
Experience of maternal immunization among women living with HIV in Belgium: A mixed-methods study	Preventive Med. Reports	Tour√©, Y. and Martin, C. and Necsoi, C. and Delforge, M. and Konopnicki, D. and Dauby, N.	https://www.embase.com/search/results?subaction=viewrecord&id=L2038675769&from=export U2 - L2038675769	10.1016/j.pmedr.2025.103107	Primary search	Excluded	Wrong population
Applying the Information-Motivation-Behavioral Skills model to a video-assisted HPV intervention to promote self-screening uptake: a qualitative study in Western Kenya	BMJ Glob. Health	Choi, H. and Dion, H. and Huang, M. and Sathyan, L. and Herfel, E. and Makhulo, B. and Ambaka, J. and Huchko, M.J.	https://www.embase.com/search/results?subaction=viewrecord&id=L2038634534&from=export U2 - L2038634534	10.1136/bmjgh-2024-017616	Primary search	Excluded	Wrong study design
Adverse drug reactions and contributing factors in patients with drug-resistant tuberculosis: A 7-year retrospective cohort study in Addis Ababa, Ethiopia	J. Clin. Tuberc. Other Microbact. Dis.	Solomon, B. and Woldeamanuel, Y. and Ajeme, T. and Senkoro, M. and Manyazewal, T.	https://www.embase.com/search/results?subaction=viewrecord&id=L2037886389&from=export U2 - L2037886389	10.1016/j.jctube.2025.100515	Primary search	Excluded	Wrong outcome
Impact of increasing CD4 count threshold eligibility for antiretroviral therapy initiation on advanced HIV disease and tuberculosis prevalence and incidence in South Africa: an interrupted time series analysis	BMJ Glob. Health	Asare, K. and Lewis, L. and Van Der Molen, J. and Sookrajh, Y. and Khubone, T. and Ngwenya, T. and Mkhize, N.S. and Lessells, R.J. and Naidoo, K. and Sosibo, P. and Bottomley, C. and Garrett, N. and Dorward, J.	https://www.embase.com/search/results?subaction=viewrecord&id=L2038271211&from=export U2 - L2038271211	10.1136/bmjgh-2024-016631	Primary search	Excluded	Wrong outcome
Retention of HIV clients in care: A comparative study to highlight the benefit of HIV clinical mentorship program in Nasarawa State, Nigeria	J. Public Health Res.	Ajeh, A. and Attah, P. and Ibrahim, A.A. and Ogbonna, R.A. and Audu, E. and Yakubu, S. and Eze, O. and Abdul-Rahman, T. and Awuah Wireko, A.	https://www.embase.com/search/results?subaction=viewrecord&id=L2034384853&from=export U2 - L2034384853	10.1177/22799036251330711	Primary search	Full text screen
Siyakhana: A hybrid type 2 effectiveness-implementation stepped-wedge trial to reduce stigma towards substance use and depression among community health workers in HIV/TB care in South Africa	J. Subst. Use. Abuse Treat.	Magidson, J.F. and Regenauer, K.S. and Johnson, K. and Ma, T. and Belus, J.M. and Rose, A.L. and Brown, I. and Ciya, N. and Ndamase, S. and Sacko, C. and Joska, J. and Sibeko, G. and Bassett, I.V. and Myers, B.	https://www.embase.com/search/results?subaction=viewrecord&id=L2037333252&from=export U2 - L2037333252	10.1016/j.josat.2025.209634	Primary search	Excluded	Wrong outcome
High mortality among patients with tuberculosis accessing primary care facilities: secondary analysis from an open-label cluster-randomised trial	eClinicalMedicine	Naidoo, K. and Zuma, N.Y. and Moodley, M. and Made, F. and Perumal, R. and Gengiah, S. and Ngozo, J. and Padayatchi, N. and Nunn, A. and Karim, S.A.	https://www.embase.com/search/results?subaction=viewrecord&id=L2037917611&from=export U2 - L2037917611	10.1016/j.eclinm.2025.103151	Primary search	Excluded	Wrong outcome
Interventions to Support People With HIV Following Hospital Discharge: A Systematic Review	Open Forum Infect. Dis.	Ford, N. and Rangaraj, A. and Jarvis, J.N. and Lawrence, D.S. and Chou, R. and Kamenshchikova, A. and Hargreaves, S. and Burke, R.M.	https://www.embase.com/search/results?subaction=viewrecord&id=L2038299839&from=export U2 - L2038299839	10.1093/ofid/ofaf175	Primary search	Excluded	Wrong publication type
Longitudinal study on quality of life following cervical cancer treatment in Botswana	BMJ Glob. Health	Grover, S. and Bhatia, R.K. and Khan, S. and Tladi, P. and Gabaitiri, L. and Bvochora-Nsingo, M. and Chiyapo, S. and Balang, D. and Vinod, S. and Polizzotto, M.N. and Taylor, N. and Canfell, K. and Zetola, N. and Ramogola-Masire, D. and Lin, L.L. and Robertson, E. and Rendle, K.A.	https://www.embase.com/search/results?subaction=viewrecord&id=L2037982544&from=export U2 - L2037982544	10.1136/bmjgh-2024-017206	Primary search	Excluded	Wrong outcome
Computationally Selected Multivalent HIV-1 Subtype C Vaccine Protects Against Heterologous SHIV Challenge	Vaccines	Mielke, D. and Tuyishime, M. and Kelkar, N.S. and Wang, Y. and Parks, R. and Santra, S. and Rountree, W. and Williams, L.D. and Peters, T. and Eisel, N. and Sawant, S. and Zhang, L. and Goodman, D. and Jha, S. and Zalaquett, A. and Ramasubramanian, P. and Stanfield-Oakley, S. and Matyas, G. and Beck, Z. and Rao, M. and Ake, J. and Denny, T.N. and Montefiori, D.C. and Ackerman, M.E. and Corey, L. …	https://www.embase.com/search/results?subaction=viewrecord&id=L2034031667&from=export U2 - L2034031667	10.3390/vaccines13030231	Primary search	Excluded	Wrong outcome
Determinants of tuberculosis treatment failure in public health facilities of Jigjiga Town, Somali Regional State, Ethiopia: A multi-center case-control study	Clin. Epidemiol. Global Health	Nur, N.T. and Dessie, Y. and Darcho, S.D. and Berihun, S. and Ayele, B.H.	https://www.embase.com/search/results?subaction=viewrecord&id=L2037066121&from=export U2 - L2037066121	10.1016/j.cegh.2025.101936	Primary search	Excluded	Wrong outcome
Tenofovir Disoproxil Fumarate/Emtricitabine Prophylaxis Has No Effect on Bone Mineral Density and Bone Mineral Content in African Breastfeeding Women Receiving Pre-Exposure Prophylaxis for HIV	J. Acquired Immune Defic. Syndr.	Kistan, G. and Sebitloane, M. and Lombard, C. and Godlwana, Z. and Desmond, A.C. and Clark, R. and Rooney, J.F. and Gray, G. and Moodley, D.	https://www.embase.com/search/results?subaction=viewrecord&id=L2037343470&from=export U2 - L2037343470	10.1097/QAI.0000000000003563	Primary search	Excluded	Wrong population
Tuberculosis-associated respiratory impairment and disability in children and adolescents: a systematic review	eClinicalMedicine	Romanowski, K. and Chiang, S.S. and Land, S.A. and van der Zalm, M.M. and Campbell, J.R.	https://www.embase.com/search/results?subaction=viewrecord&id=L2037415314&from=export U2 - L2037415314	10.1016/j.eclinm.2025.103107	Primary search	Excluded	Wrong population
Effects of economic empowerment and relationship strengthening intervention on financial behaviors among couples living with HIV: The Mlambe pilot trial in Malawi	SSM Popul. Health	Gopalakrishnan, L. and Mulauzi, N. and Mkandawire, J. and Ssewamala, F.M. and Tebbetts, S. and Neilands, T.B. and Conroy, A.A.	https://www.embase.com/search/results?subaction=viewrecord&id=L2037654950&from=export U2 - L2037654950	10.1016/j.ssmph.2025.101768	Primary search	Excluded	Wrong outcome
Tuberculous meningitis without pleocytosis in an immunocompetent patient: a case report	Int. J. Infect. Dis.	Mwana-yile, D.H.K.M.-Y. and Ihbibane, P.F. and Rida, D.K. and Bongungu, D.R. and Marhoum, P.K.E.F.	https://www.embase.com/search/results?subaction=viewrecord&id=L2037668308&from=export U2 - L2037668308	10.1016/j.ijid.2024.107751	Primary search	Excluded	Wrong publication type
Systematic Screening for Tuberculosis Using Molecular Testing on Stool Samples in Acutely Malnourished Children: A Pilot Implementation Study in a High-Burden Drug-Resistant Tuberculosis Country	Open Forum Infect. Dis.	Mart√≠nez-Campreci√≥s, J. and Espinosa-Pereiro, J. and Nindia, A. and Cerezuela, M. and Sales, M. and Tchiloka, E. and Trigo, E. and Sulleiro, E. and Sicaleta, N. and T√≥rtola, M.T. and S√°nchez-Montalv√°, A. and Oliveira-Souto, I. and Aznar, M.L. and Molina, I.	https://www.embase.com/search/results?subaction=viewrecord&id=L2037740495&from=export U2 - L2037740495	10.1093/ofid/ofaf086	Primary search	Excluded	Wrong population
Hepatitis B Core-Related Antigen Point-of-Care Tests as a Risk Stratification Tool for Treatment Eligibility: Experience From Kenya	Open Forum Infect. Dis.	Downs, L.O. and Okanda, D. and Chirro, O. and Zaharani, M. and Safari, B. and Aliyan, N. and Andersson, M.I. and Tanaka, Y. and Etyang, A.O. and Shimakawa, Y. and Githinji, G. and Matthews, P.C.	https://www.embase.com/search/results?subaction=viewrecord&id=L2037982682&from=export U2 - L2037982682	10.1093/ofid/ofaf125	Primary search	Excluded	Wrong outcome
Differentiated community-based point-of-care early infant diagnosis to improve HIV diagnosis and ART initiation among infants and young children in Zambia: a quasi-experimental cohort study	BMJ Glob. Health	Manasyan, A. and Tembo, T. and Dale, H. and Pry, J.M. and Itoh, M. and Williamson, D. and Kapesa, H. and Derado, J. and Beard, R.S. and Iyer, S. and Gass, S. and Mwila, A. and Herce, M.E.	https://www.embase.com/search/results?subaction=viewrecord&id=L2037578739&from=export U2 - L2037578739	10.1136/bmjgh-2024-015759	Primary search	Excluded	Wrong population
A Case of Persistent KSHV Viremia in the Context of HIV, SARS-CoV-2, and Other Co-Infections	Trop. Med. Infect. Dis.	Lambarey, H. and Blumenthal, M.J. and Chinna, P. and Naude, V.N. and Jennings, L. and Orrell, C. and Sch√§fer, G.	https://www.embase.com/search/results?subaction=viewrecord&id=L2033432096&from=export U2 - L2033432096	10.3390/tropicalmed10020053	Primary search	Excluded	Wrong publication type
Hybrid versus vaccine immunity of mRNA-1273 among people living with HIV in East and Southern Africa: a prospective cohort analysis from the multicentre CoVPN 3008 (Ubuntu) study	eClinicalMedicine	Garrett, N. and Tapley, A. and Hudson, A. and Dadabhai, S. and Zhang, B. and Mgodi, N.M. and Andriesen, J. and Takalani, A. and Fisher, L.H. and Kee, J.J. and Magaret, C.A. and Villaran, M. and Hural, J. and Andersen-Nissen, E. and Ferarri, G. and Miner, M.D. and Le Roux, B. and Wilkinson, E. and Lessells, R. and de Oliveira, T. and Odhiambo, J. and Shah, P. and Polakowski, L. and Yacovone, M. an…	https://www.embase.com/search/results?subaction=viewrecord&id=L2037083709&from=export U2 - L2037083709	10.1016/j.eclinm.2024.103054	Primary search	Excluded	Wrong outcome
Longitudinal Follow-Up Of The DiaVACCs Screening Study Among South African Women With And Without HIV-Infection: First Results Of Treated Vs. Untreated Participants	Int. J. Gynecol. Cancer	Dreyer, G. and Visser, C. and Snyman, L.C. and Van Der Merwe, H. and Botha, M.H.	https://www.embase.com/search/results?subaction=viewrecord&id=L2037485646&from=export U2 - L2037485646	10.1016/j.ijgc.2024.100599	Primary search	Excluded	Wrong outcome
Intracranial Pressure Phenotypes and Mortality Among People Treated for HIV-Related Cryptococcal Meningitis in Uganda	Open Forum Infect. Dis.	Schwartz, E.L. and Liu, M. and Kagimu, E. and Nuwagira, E. and Tugume, L. and Ssebambulidde, K. and Turyasingura, I. and Kasozi, D. and Kigozi, E. and Okurut, S. and Musubire, A.K. and Skipper, C. and Abassi, M. and Fieberg, A. and Muzoora, C. and Meya, D. and Boulware, D.R.	https://www.embase.com/search/results?subaction=viewrecord&id=L647448406&from=export U2 - L647448406	10.1093/ofid/ofae631.1113	Primary search	Excluded	Wrong outcome
Disparities in dolutegravir utilisation in children, adolescents and young adults (0-24 years) living with HIV. An analysis of the IeDEA Pediatric West African cohort	BMJ Glob. Health	Desmonde, S. and Dame, J. and Malateste, K. and David, A. and Amorissani-Folquet, M. and N'gbeche, S. and Sylla, M. and Takassi, E. and Eboua, F.T. and Kouakou, K. and Bagnan Tossa, L. and Yonaba, C. and Leroy, V. and Yonaba, C. and Bagnan, L. and Dame, J. and N'Gbeche, S.M. and Folquet, M.A. and Eboua, F.T. and Traore, F.D. and Ezchechi, O. and David, A. and Audu, R. and Takassi, E. and Jaquet, …	https://www.embase.com/search/results?subaction=viewrecord&id=L2037030501&from=export U2 - L2037030501	10.1136/bmjgh-2024-016512	Primary search	Excluded	Wrong outcome
Reactogenicity and Immunogenicity Against MPXV of the Intradermal Administration of Modified Vaccinia Ankara Compared to the Standard Subcutaneous Route	Vaccines	Mazzotta, V. and Piselli, P. and Cozzi Lepri, A. and Matusali, G. and Cimini, E. and Esvan, R. and Colavita, F. and Gagliardini, R. and Notari, S. and Oliva, A. and Meschi, S. and Casetti, R. and Micheli, G. and Bordi, L. and Giacinta, A. and Grassi, G. and Gebremeskel Tekle, S. and Cimaglia, C. and Paulicelli, J. and Caioli, A. and Gall√¨, P. and Del Duca, G. and Lichtner, M. and Sarmati, L. and…	https://www.embase.com/search/results?subaction=viewrecord&id=L2032992183&from=export U2 - L2032992183	10.3390/vaccines13010032	Primary search	Excluded	Wrong outcome
Case report: The first case of Mpox in a patient with HIV in Burundi	Front. Med.	Sabushimike, D. and Nimburanira, M. and Freeman, E. and Simbarariye, D. and Nzeyimana, A. and Enbiale, W.	https://www.embase.com/search/results?subaction=viewrecord&id=L2033578537&from=export U2 - L2033578537	10.3389/fmed.2025.1536774	Primary search	Excluded	Wrong publication type
Time to viral load re-suppression and its predictors among adult patients on second-line anti-retro viral therapy in northeastern Ethiopia: multi-center prospective follow-up study	Front. Med.	Melaku, A.Y. and Cherie, N. and Birhanu, T.A. and Wudu, M.A.	https://www.embase.com/search/results?subaction=viewrecord&id=L2033962140&from=export U2 - L2033962140	10.3389/fmed.2025.1496144	Primary search	Excluded	Wrong outcome
HIV susceptibility to second-generation integrase strand transfer inhibitors among people with multidrug resistance: a systematic review and meta-analysis protocol	Ther. Adv. Infect. Dis.	Mekel, V.K. and Ngoufack Jagni Semengue, E. and Ka‚Äôe, A.C. and Nka, A.D. and Chenwi, C.A. and Mba, H.G.M. and Etame, N.-K. and Ngueko, A.M.K. and Mundo Nayang, A.R. and Yagai, B. and Takou, D. and Santoro, M.M. and Ndembi, N. and Colizzi, V. and Montesano, C. and Perno, C.-F. and Ceccherini-Silberstein, F. and Fokam, J.	https://www.embase.com/search/results?subaction=viewrecord&id=L2034196274&from=export U2 - L2034196274	10.1177/20499361251324914	Primary search	Excluded	Wrong publication type
Determinants Associated With CD4 Cell Count and Disclosure Status Among First-Line Antiretroviral Therapy Patients Treated at Felege Hiwot Comprehensive Specialized Hospital, Ethiopia	J. Trop. Med.	Bekele, A.A. and Tegegne, A.S. and Muhie, N.S.	https://www.embase.com/search/results?subaction=viewrecord&id=L2034198675&from=export U2 - L2034198675	10.1155/jotm/5989447	Primary search	Excluded	Wrong outcome
Incidence and determinants of excessive weight gain in people living with HIV initiating tenofovir, lamivudine, and dolutegravir-based therapy: a multicenter retrospective study in northwest Ethiopia	Front. Pharmacol.	Chanie, G.S. and Atalay, W. and Zeleke, T.K. and Bayleyegn, Z.W. and Aragie, Y.S. and Bizuneh, G.K. and Melese, M. and Abebe, R.B.	https://www.embase.com/search/results?subaction=viewrecord&id=L2034258645&from=export U2 - L2034258645	10.3389/fphar.2025.1394458	Primary search	Excluded	Wrong outcome
Magnitude of Diabetes Mellitus and Associated Factors Among HIV-Infected Individuals on Follow-Up Care at Kuyu General Hospital, North Shoa, Oromia, Ethiopia	J. Nutr. Metab.	Weyessa, S.T. and Mekonen, E.B. and Tessema, T.T.	https://www.embase.com/search/results?subaction=viewrecord&id=L2034319113&from=export U2 - L2034319113	10.1155/jnme/7001308	Primary search	Excluded	Wrong outcome
Treatment Outcomes for Drug-Resistant Tuberculosis Patients on Bedaquiline-Based Regimens in a Mostly Rural South Africa	Infect. Drug Resist.	Rukasha, I. and Kaapu, K.G. and Fortune, S.M. and Lekalakala-Mokaba, M.R.	https://www.embase.com/search/results?subaction=viewrecord&id=L2036168951&from=export U2 - L2036168951	10.2147/IDR.S502302	Primary search	Excluded	Wrong outcome
Increased HIV and other sexually transmitted infections in two health facilities in Northern Cameroon between 2021 and 2022	J. Public Health Afr.	Djataou, P. and Ngounoue, M.D. and Nguefack-Tsague, G. and Anoubissi, J.D. and Kadji, J.J.K. and Aline, T.A. and Elong, E. and Djaouda, M. and Ndjolo, A. and Nkenfou, C.N.	https://www.embase.com/search/results?subaction=viewrecord&id=L2036181249&from=export U2 - L2036181249	10.4102/jphia.v16i1.690	Primary search	Excluded	Wrong outcome
HIV and CKD in the Tenofovir Era: A Prospective Parallel-Group Cohort Study From Tanzania	Kidney Med.	Roberts, N.L.S. and Fadhil, S. and Willkens, M. and Ruselu, G. and Desderius, B. and Kanenda, S. and Rudovick, L. and Kavishe, B.B. and Koenig, S.P. and Tummalapalli, S.L. and Lee, M.H. and Peck, R.N.	https://www.embase.com/search/results?subaction=viewrecord&id=L2036364900&from=export U2 - L2036364900	10.1016/j.xkme.2024.100937	Primary search	Excluded	Wrong outcome
Urological Manifestation of Mpox Virus: A Scoping Review	Res. Reports Urology	Mantica, G. and Drocchi, G. and Chierigo, F. and Granelli, G. and Trani, G. and Paraboschi, I. and Alba, S. and Ambrosini, F. and De Klerk, C. and Riccardi, N. and Nozza, S. and Van der Merwe, A. and Terrone, C.	https://www.embase.com/search/results?subaction=viewrecord&id=L2036542965&from=export U2 - L2036542965	10.2147/RRU.S519803	Primary search	Excluded	Wrong publication type
Beyond viral load: Unravelling non-communicable disease patterns in Manicaland province, Zimbabwe	J. Public Health Afr.	Chokuona, K.F.V. and Mukuzunga, M. and Juru, T.P. and Chadambuka, A. and Shambira, G. and Gombe, N.T. and Tshimanga, M.	https://www.embase.com/search/results?subaction=viewrecord&id=L2036556756&from=export U2 - L2036556756	10.4102/jphia.v16i1.587	Primary search	Excluded	Wrong outcome
Strong Association Between HIV Incidence and Herpes Simplex Virus Type 2 in Zambia and South Africa: Prospective Data From the HPTN 071 (PopART) Trial	Open Forum Infect. Dis.	Bradley, J. and Floyd, S. and Piwowar-Manning, E. and Laeyendecker, O. and Baker, O.R. and Bell-Mandla, N. and Bwalya, J. and Moore, A. and Eshleman, S.H. and Donnell, D. and Bock, P. and Fidler, S. and Ayles, H. and Hayes, R.J.	https://www.embase.com/search/results?subaction=viewrecord&id=L2037086545&from=export U2 - L2037086545	10.1093/ofid/ofae721	Primary search	Excluded	Wrong outcome
Adherence, perceptions and knowledge of an HIV PMTCT programme: A mother-baby pair study	South. Afr. J. HIV Med.	Mabuka, S. and Lowane, M.P. and Nesengani, T.V. and Simbeni, T.V.	https://www.embase.com/search/results?subaction=viewrecord&id=L2037265684&from=export U2 - L2037265684	10.4102/sajhivmed.v26i1.1648	Primary search	Excluded	Wrong population
Using a mobile application for antiretroviral therapy adherence in people living with HIV: A longitudinal pilot study	South. Afr. J. HIV Med.	Caetani, R. and Wiechmann, S.L. and Brancher, J.D. and Oliveira, V.H.F. and Deminice, R.	https://www.embase.com/search/results?subaction=viewrecord&id=L2037265695&from=export U2 - L2037265695	10.4102/sajhivmed.v26i1.1646	Primary search	Excluded	Wrong outcome
Southern African HIV Clinicians Society guideline on pre-exposure prophylaxis to prevent HIV	South. Afr. J. HIV Med.	Macdonald, P. and Nair, G. and Wattrus, C. and Mullick, S. and Pleaner, M. and Rousseau, E. and Subedar, H. and Joseph-Davey, D. and Hugo, J. and Delany-Moretlwe, S. and Bekker, L.-G.	https://www.embase.com/search/results?subaction=viewrecord&id=L2038320078&from=export U2 - L2038320078	10.4102/sajhivmed.v26i1.1713	Primary search	Excluded	Wrong population
Delivery models of HIV pre-exposure prophylaxis and their influence on uptake in South Africa: An integrative review	South. Afr. J. HIV Med.	Ntimani, J.M. and Mokoena-De Beer, A.G. and Phetlhu, D.R.	https://www.embase.com/search/results?subaction=viewrecord&id=L2038403869&from=export U2 - L2038403869	10.4102/sajhivmed.v26i1.1684	Primary search	Excluded	Wrong population
Rapid emergence of dolutegravir resistance on second-line dolutegravir-based ART	South. Afr. J. HIV Med.	Naidoo, K. and Lessells, R.J. and Dorward, J. and Moosa, M.Y.S. and Sookrajh, Y. and Moodley, P. and Drain, P.K. and Garrett, N.	https://www.embase.com/search/results?subaction=viewrecord&id=L2038504862&from=export U2 - L2038504862	10.4102/sajhivmed.v26i1.1701	Primary search	Excluded	Wrong outcome
Tuberculosis prevalence and associated factors among persons infected with human immunodeficiency virus in three West African countries (Benin, Guinea, Senegal)	Multidiscip. Resp. Med.	Wachinou, A.P. and Bah, B. and Ngom, F.N. and Soumah, M. and Gossa, S. and Mbaye, I. and Sarr, M. and Ahouada, C. and Segoun, S. and Cisse, M. and Sow, O.B. and Diallo, B.D. and Zannou, M.D. and Affolabi, D. and Merle, C.	https://www.embase.com/search/results?subaction=viewrecord&id=L2038685219&from=export U2 - L2038685219	10.5826/mrm.2025.1014	Primary search	Excluded	Wrong outcome
‚ÄòARVs is for HIV and cream is for HPV or precancer:‚Äô Women‚Äôs perceptions and perceived acceptability of self-administered topical therapies for cervical precancer treatment: a qualitative study from Kenya	ecancermedicalscience	Mungo, C. and Kachoria, A.G. and Adoyo, E. and Zulu, G. and Goraya, S.K. and Omoto, J. and Osongo, C. and Ferrari, R.M. and Rahangdale, L.	https://www.embase.com/search/results?subaction=viewrecord&id=L2038754473&from=export U2 - L2038754473	10.3332/ecancer.2025.1903	Primary search	Excluded	Wrong study design
HIV viral suppression after enhanced adherence counselling in children on dolutegravir-based regimens in Malawi	South. Afr. J. HIV Med.	Makonokaya, L. and Khumbanyiwa, M. and Kalitera, L.U. and Chamanga, R. and Dunga, S. and Jiah, L. and Masina, E. and Bhatt, N.B. and Maphosa, T.	https://www.embase.com/search/results?subaction=viewrecord&id=L2038809456&from=export U2 - L2038809456	10.4102/sajhivmed.v26i1.1692	Primary search	Excluded	Wrong population
Predictors of mortality among children at a¬†tertiary hospital in Tanzania: a cohort study	Egypt. Pediatr. Assoc. Gaz.	Damian, D.K. and Furia, F.F. and Leyna, G.	https://www.embase.com/search/results?subaction=viewrecord&id=L2029076292&from=export U2 - L2029076292	10.1186/s43054-024-00271-5	Primary search	Excluded	Wrong population
Prevalence and associated factors of TB and HIV coinfections among adult inmates with presumptive pulmonary TB in a Kenyan prison	Trop. Med. Health	Mwatenga, S.A. and Musa, A.A. and Muturi, M.W. and Musyoki, A.M.	https://www.embase.com/search/results?subaction=viewrecord&id=L2030993610&from=export U2 - L2030993610	10.1186/s41182-024-00623-2	Primary search	Excluded	Wrong outcome
Factors affecting Kaposi‚Äôs sarcoma-associated herpesvirus transmission in rural Ugandan households, a longitudinal study	Infect. Agents Cancer	Sabourin, K.R. and Marshall, V.A. and Eaton, W. and Kimono, B. and Mugisha, J. and Miley, W.J. and Labo, N. and Samayoa-Reyes, G. and Whitby, D. and Rochford, R. and Newton, R.	https://www.embase.com/search/results?subaction=viewrecord&id=L2031719009&from=export U2 - L2031719009	10.1186/s13027-024-00610-6	Primary search	Excluded	Wrong outcome
Application of a TB care cascade to a novel household contact intervention in rural South Africa	Public Health Action	Linde, L. and van Niekerk, L.B. and Le Roux, K.W. and Wilson, M. and Brooks, M.B. and van de Water, B.J.	https://www.embase.com/search/results?subaction=viewrecord&id=L2032290301&from=export U2 - L2032290301	10.5588/pha.24.0031	Primary search	Excluded	Wrong outcome
Non-Tuberculous Mycobacteria: Single Center Analyses of Risk Factors, Management and Mortality Outcomes of Adults with HIV	Diagn.	Nqwata, L. and Pasipanodya, J.G. and Black, M. and Feldman, C.	https://www.embase.com/search/results?subaction=viewrecord&id=L2032586270&from=export U2 - L2032586270	10.3390/diagnostics14232682	Primary search	Excluded	Wrong outcome
Prevalence, Predictors, and Outcomes of HIV Care in HIV-Positive Clients Entering HIV Care With Advanced HIV Disease in Sub-Saharan Africa 2010‚Äì2022: Systematic Review and Meta-Analysis	Heal. Sci. Rep.	Haumba, S. and Arora, S. and Williams, V. and Maseko, T. and Mafukidze, A. and Ojoo, S.	https://www.embase.com/search/results?subaction=viewrecord&id=L2032697991&from=export U2 - L2032697991	10.1002/hsr2.70285	Primary search	Excluded	Wrong publication type
Factors associated with tuberculosis drug resistance among presumptive multidrug resistance tuberculosis patients identified in a DRTB surveillance study in western Kenya	J. Clin. Tuberc. Other Microbact. Dis.	Okumu, A. and Orwa, J. and Sitati, R. and Omondi, I. and Odhiambo, B. and Ogoro, J. and Oballa, G. and Ochieng, B. and Wandiga, S. and Ouma, C.	https://www.embase.com/search/results?subaction=viewrecord&id=L2033641668&from=export U2 - L2033641668	10.1016/j.jctube.2024.100466	Primary search	Excluded	Wrong outcome
Adapting to, integrating and self-managing HIV as a chronic illness: a scoping review	Discov. public health	Sematlane, N. and Knight, L. and Dube, T.L. and Delport, A. and Campbell, L. and Masquillier, C. and Wouters, E.	https://www.embase.com/search/results?subaction=viewrecord&id=L2034097878&from=export U2 - L2034097878	10.1186/s12982-024-00272-0	Primary search	Excluded	Wrong publication type
Health service utilization, substance use treatment response, and death in patients with opioid use disorder and comorbid hepatitis C findings from prospective cohort study with administrative database linkage	J. Subst. Use. Abuse Treat.	Dennis, B.B. and Babe, G. and Gayowsky, A. and Rosic, T. and Rodrigues, M. and Bach, P. and Perez, R. and de Oliveira, C. and Samet, J. and Weaver, V. and Young, S. and Dionne, J. and Ahmed, A. and Kim, D. and Thabane, L. and Samaan, Z.	https://www.embase.com/search/results?subaction=viewrecord&id=L2034822103&from=export U2 - L2034822103	10.1016/j.josat.2024.209524	Primary search	Excluded	Wrong outcome
A community-based peer-facilitated psychological and social support model to improve retention in care among Cameroonian adolescents perinatally infected with human immunodeficiency virus: A randomized controlled trial	J. Epidemiology Popul. Health	Ndongo, F.A. and Noah, J.-P.Y.A. and Kana, R. and Ndie, J. and Nono, M. and Ndzie, P. and Tejiokem, M.C. and Biheng, E.H. and Nkoa, T.A. and Coulibaly, Y.A. and Fokam, J. and Ketchaji, A. and Ngako, J.N. and Penda, C.I. and Ndombo, P.O.K. and Hawa, H.M. and Msellati, P. and Faye, A. and Lallemant, M. and Bissek, A.C.Z.-K.	https://www.embase.com/search/results?subaction=viewrecord&id=L2035304809&from=export U2 - L2035304809	10.1016/j.jeph.2024.202792	Primary search	Excluded	Wrong outcome
Impact of a multicomponent strategy including decentralized molecular testing for tuberculosis on mortality: planned analysis of a cluster-randomized trial in Uganda	eClinicalMedicine	Katamba, A. and Mochizuki, T. and Nalugwa, T. and Nantale, M. and Oyuku, D. and Nabwire, S. and Babirye, D. and Musinguzi, J. and Nakawesa, A. and Nekesa, I. and Turyahabwe, S. and Joloba, M. and Dowdy, D.W. and Moore, D.A.J. and Davis, J.L. and Shete, P. and Adams, K. and Reza, T. and Fielding, K. and Cattamanchi, A.	https://www.embase.com/search/results?subaction=viewrecord&id=L2035900902&from=export U2 - L2035900902	10.1016/j.eclinm.2024.102953	Primary search	Excluded	Wrong outcome
Drug-resistant tuberculosis treatment success predictors in Namibia	JAC-Antimicr. Res.	Nangombe, V. and Amkongo, M. and Godman, B. and Kibuule, D.	https://www.embase.com/search/results?subaction=viewrecord&id=L2036534471&from=export U2 - L2036534471	10.1093/jacamr/dlae211	Primary search	Excluded	Wrong outcome
Predicting Treatment Outcomes in Patients with Drug-Resistant Tuberculosis and Human Immunodeficiency Virus Coinfection, Using Supervised Machine Learning Algorithm	Pathogens	Hosu, M.C. and Faye, L.M. and Apalata, T.	https://www.embase.com/search/results?subaction=viewrecord&id=L2032377294&from=export U2 - L2032377294	10.3390/pathogens13110923	Primary search	Excluded	Wrong study design
Applying CFIR to assess multi-level barriers to PrEP delivery in rural South Africa: Processes, gaps and opportunities for service delivery of current and future PrEP modalities	Soc. Sci. Med.	Baron, D. and Leslie, H.H. and Mabetha, D. and Becker, N. and Kahn, K. and Lippman, S.A.	https://www.embase.com/search/results?subaction=viewrecord&id=L2034857458&from=export U2 - L2034857458	10.1016/j.socscimed.2024.117370	Primary search	Excluded	Wrong population
Factors Associated With Death at 30 Days and Evaluation of Clinical Risk Scores Among Patients With Cancer Admitted With Postchemotherapy Infection in Uganda: A Prospective Cohort Study	Open Forum Infect. Dis.	Jacinta Ojia, A. and Lyon, S.E. and Birungi, J.F. and Owomugisha, C. and Muhindo, R. and Sekitene, S.B. and Moore, C.C. and Nuwagira, E.	https://www.embase.com/search/results?subaction=viewrecord&id=L2035798753&from=export U2 - L2035798753	10.1093/ofid/ofae634	Primary search	Excluded	Wrong outcome
Tumor-Associated Edema in Children with Kaposi Sarcoma: 14 Years‚Äô Experience at Kamuzu Central Hospital, Lilongwe, Malawi	Cancers	Manase, F.R. and Silverstein, A. and Kamiyango, W. and Villiera, J. and Dziwe, C. and Wallrauch, C. and Heller, T. and Zobeck, M. and Tomoka, T. and Scheurer, M.E. and Allen, C.E. and Ozuah, N. and Mzikamanda, R. and El-Mallawany, N.K. and McAtee, C.L.	https://www.embase.com/search/results?subaction=viewrecord&id=L2036071313&from=export U2 - L2036071313	10.3390/cancers16223769	Primary search	Excluded	Wrong population
Prognostic impact of diagnostic and therapeutic time delays in breast cancer: an exploratory data analysis for patients at Parirenyatwa Hospital, Zimbabwe	Afr. Health Sci.	Saruchera, B. and Bodhlyera, O. and Mwambi, H. and Ndlovu, N.	https://www.embase.com/search/results?subaction=viewrecord&id=L2031500666&from=export U2 - L2031500666	10.4314/ahs.v24i3.20	Primary search	Excluded	Wrong outcome
A case of cytomegalovirus cystic lung disease and review of literature	Respirology Case Rep.	Wordui, S.M. and Singh, S. and Pillay, T. and Zampoli, M. and Daniels, A. and Brooks, A. and Vanker, A. and Gray, D.	https://www.embase.com/search/results?subaction=viewrecord&id=L2031928433&from=export U2 - L2031928433	10.1002/rcr2.70054	Primary search	Excluded	Wrong publication type
A RARE CASE OF CHYLOTHORAX IN AIDS-ASSOCIATED KAPOSI SARCOMA	Chest	Chau, H.O.N. and Bain, A. and Hantzidiamantis, P. and Tsay, J. and Sunseri, M.W. and Basavaraj, A. and Mcguire, E.L. and Kugler, M. and Lehr, A.L. and Kent, A.M.I.E. and Hena, K.M.	https://www.embase.com/search/results?subaction=viewrecord&id=L2034595564&from=export U2 - L2034595564	10.1016/j.chest.2024.06.3221	Primary search	Excluded	Wrong publication type
A CRYPTOGENIC MEDIASTINAL MASS	Chest	Moen, S. and Flathers, E. and Githaiga, A.N.	https://www.embase.com/search/results?subaction=viewrecord&id=L2034596601&from=export U2 - L2034596601	10.1016/j.chest.2024.06.995	Primary search	Excluded	Wrong publication type
THE IMPACT OF HIV INFECTION ON ALL-CAUSE MORTALITY AMONG INDIVIDUALS TREATED FOR HBV IN RWANDA: A POPULATION-BASED COHORT STUDY ?	Hepatology	Makuza, J.D. and Jeong, D. and Morrow, R. and Adu, P. and Nisingizwe, M.P. and Issanov, A. and Cua, G. and Garc√≠a, H.V. and Serumondo, J. and Tuyishime, A. and Puyat, J. and Ramji, A. and Law, M. and Janjua, N.	https://www.embase.com/search/results?subaction=viewrecord&id=L645801412&from=export U2 - L645801412	10.1097/HEP.0000000000001077	Primary search	Excluded	Wrong outcome
Reduction of aortic stiffness in newly diagnosed persons with HIV-infection: modifiable vascular dysfunction after antiretroviral therapy?	Eur. Heart J.	Robbertse, P.S. and Doubell, A.F. and Herbst, P.G.	https://www.embase.com/search/results?subaction=viewrecord&id=L646188637&from=export U2 - L646188637	10.1093/eurheartj/ehae666.3236	Primary search	Excluded	Wrong outcome
TREATMENT OUTCOMES AND RECURRENCE PATTERN OF VULVAR CANCER IN A SINGLE ACADEMIC INSTITUTION IN SOUTH AFRICA	Int. J. Gynecol. Cancer	Sajo, A.E. and Mnisi, E. and Visser, C. and Bassa, S. and Dreyer, G.	https://www.embase.com/search/results?subaction=viewrecord&id=L646404204&from=export U2 - L646404204	10.1136/ijgc-2024-IGCS.597	Primary search	Excluded	Wrong study design	Wrong outcome
People Who Self-Reported Testing HIV-Positive but Tested HIV-Negative: A Multi-Country Puzzle of Data, Serology, and Ethics, 2015‚Äì2021	Trop. Med. Infect. Dis.	Metz, M. and Among, V.H. and Dzinamarira, T. and Ussery, F. and Nkurunziza, P. and Bahizi, J. and Biraro, S. and Ogollah, F.M. and Musinguzi, J. and Kirungi, W. and Naluguza, M. and Mwangi, C. and Birhanu, S. and Nelson, L.J. and Longwe, H. and Winterhalter, F.S. and Voetsch, A.C. and Parekh, B.S. and Patel, H.K. and Duong, Y.T. and Bray, R. and Farley, S.M.	https://www.embase.com/search/results?subaction=viewrecord&id=L2031592613&from=export U2 - L2031592613	10.3390/tropicalmed9090220	Primary search	Excluded	Wrong population
Feasibility of Brain Ultrasound Performed by Nurses in the Evaluation of Newborns Who Are HIV Exposed in Utero and Uninfected: A Pilot Study in Botswana	Child.	Otero, H.J. and Miranda-Schaeubinger, M. and Schenkel, S.R. and Ramirez-Suarez, K.I. and Cerron-Vela, C.R. and Wannasarnmetha, M. and Kgole, S.W. and Masasa, G. and Ngwaca, M. and Phale, B. and Ralegoreng, T. and Makhema, J.M. and Mokane, T. and Lowenthal, E.D. and Powis, K.M.	https://www.embase.com/search/results?subaction=viewrecord&id=L2031621429&from=export U2 - L2031621429	10.3390/children11091039	Primary search	Excluded	Wrong population
CML-409 BCR-ABL Tyrosine Kinase Inhibitors: Renal Safety Considerations in Africa	Clin. Lymphoma Myeloma Leukemia	Seifu Ayalew, Z. and Melkie Ejigu, A. and Woldegebriel, F. and Tessema Azibte, G. and Abraha Molla, B.	https://www.embase.com/search/results?subaction=viewrecord&id=L2034210000&from=export U2 - L2034210000	10.1016/S2152-2650(24)01316-8	Primary search	Excluded	Wrong outcome
Patterns of survivorship care of cervical cancer patients with or without HIV infection in Botswana 2015-2022	Ann. Oncol.	Amoo-Mitchual, S. and Kernell, C. and George, J. and Tuli, S. and Patel, P. and Monare, B.M. and Ketlametswe, R. and Seiphetlheng, A. and Ramontshonyana, G. and Kassick, M. and Bazzett-Matabele, L. and Vuylsteke, P. and Rendle, K. and Grover, S.	https://www.embase.com/search/results?subaction=viewrecord&id=L2034610046&from=export U2 - L2034610046	10.1016/j.annonc.2024.08.791	Primary search	Excluded	Wrong outcome
Utility of Cerebrospinal Fluid Unstimulated Interferon-Gamma (IRISA-TB) as a Same-Day Test for Tuberculous Meningitis in a Tuberculosis-Endemic, Resource-Poor Setting	Open Forum Infect. Dis.	Randall, P. and Mutsvangwa, J. and Nliwasa, M. and Wilson, L. and Makamure, B. and Makambwa, E. and Meldau, R. and Dheda, K. and Munyati, S. and Siddiqi, O. and Corbett, E. and Esmail, A.	https://www.embase.com/search/results?subaction=viewrecord&id=L2034682815&from=export U2 - L2034682815	10.1093/ofid/ofae496	Primary search	Excluded	Wrong outcome
Opportunistic Infections in HIV-Infected Children on Treatment in Southern Morocco: A 12-Years Retrospective Follow-up Study	Infect. Chemother.	Iziki, H. and Yakini, S. and Ouabich, R. and Bounabe, A. and Doukkani, N. and Ben-Abjaou, N. and Taleb, S.B. and Blaak, H. and Boutib, A. and Barkat, A.	https://www.embase.com/search/results?subaction=viewrecord&id=L2035065440&from=export U2 - L2035065440	10.3947/ic.2024.0056	Primary search	Excluded	Wrong population
Loss to follow-up among people living with HIV on tuberculosis preventive treatment at four regional referral hospitals, Uganda, 2019‚Äì2021	J. Clin. Tuberc. Other Microbact. Dis.	Juniour Nsubuga, E. and Lukoye, D. and Kabwama, S.N. and Martha Migamba, S. and Komakech, A. and Sarah, E. and Nampeera, R. and Nakazzi, R. and Magona Nerima, S. and Kirabo, J. and Bulage, L. and Kwesiga, B. and Riolexus Ario, A.	https://www.embase.com/search/results?subaction=viewrecord&id=L2032720307&from=export U2 - L2032720307	10.1016/j.jctube.2024.100454	Primary search	Excluded	Wrong outcome
Factors associated with acceleration of clinical development for infectious diseases: a cross-sectional analysis of 10-year EMA registration data	Lancet. Reg. Health. Eur.	de Jong, H.K. and Hermans, S.M. and Schuitenmaker, S.M. and Oli, M. and van den Hoven, M.A. and Grobusch, M.P.	https://www.embase.com/search/results?subaction=viewrecord&id=L2032950673&from=export U2 - L2032950673	10.1016/j.lanepe.2024.100983	Primary search	Excluded	Wrong outcome
Predictors of quality of life, economic impact, and loss to follow-up after open tibial shaft fractures in Ghana	OTA Int.	Ativor, V. and Konadu-Yeboah, D. and O'Marr, J. and Brown, K. and Rodarte, P. and Kumah, R. and Quartey, R. and Awariyah, D. and Konadu, P. and Baidoo, P.K. and Okike, K. and Morshed, S. and Shearer, D. and Roberts, H.	https://www.embase.com/search/results?subaction=viewrecord&id=L2033321216&from=export U2 - L2033321216	10.1097/OI9.0000000000000340	Primary search	Excluded	Wrong outcome
Cost-effectiveness analysis of community-led HIV self-testing among key populations in C√¥te d'Ivoire, Mali, and Senegal	J. Int. AIDS Soc.	Lu, I.J. and Silhol, R. and d'Elb√©e, M. and Boily, M.-C. and Soni, N. and Ky-Zerbo, O. and Vautier, A. and Simo Fosto, A. and Badiane, K. and Traor√©, M. and Terris-Prestholt, F. and Larmarange, J. and Maheu-Giroux, M.	https://www.embase.com/search/results?subaction=viewrecord&id=L2030648893&from=export U2 - L2030648893	10.1002/jia2.26334	Primary search	Excluded	Wrong outcome
Can Support Groups Improve Treatment Adherence and Reduce Sexual Risk Behavior among Young People Living with HIV? Results from a Cohort Study in South Africa	Trop. Med. Infect. Dis.	Thurman, T.R. and Luckett, B. and Zani, B. and Nice, J. and Taylor, T.M.	https://www.embase.com/search/results?subaction=viewrecord&id=L2030738063&from=export U2 - L2030738063	10.3390/tropicalmed9070162	Primary search	Excluded	Wrong outcome
Hospital readmission following acute illness among children 2‚Äì23 months old in sub-Saharan Africa and South Asia: a secondary analysis of CHAIN cohort	eClinicalMedicine	Hama Diallo, A. and Shahid, A.S.M.S.B. and Khan, A.F. and Saleem, A.F. and Singa, B.O. and Gnoumou, B.S. and Tigoi, C. and Achieng, C. and Bourdon, C. and Oduol, C. and Lancioni, C.L. and Manyasi, C. and McGrath, C.J. and Maronga, C. and Lwanga, C. and Brals, D. and Ahmed, D. and Mondal, D. and Denno, D.M. and Mangale, D.I. and Chimezi, E. and Mbale, E. and Mupere, E. and Salauddin Mamun, G.M. an…	https://www.embase.com/search/results?subaction=viewrecord&id=L2032648648&from=export U2 - L2032648648	10.1016/j.eclinm.2024.102676	Primary search	Excluded	Wrong population
In-home TB Testing Using GeneXpert Edge is Acceptable, Feasible, and Improves the Proportion of Symptomatic Household Contacts Tested for TB: A Proof-of-Concept Study	Open Forum Infect. Dis.	Medina-Marino, A. and Bezuidenhout, D. and Bezuidenhout, C. and Facente, S.N. and Fourie, B. and Shin, S.S. and Penn-Nicholson, A. and Theron, G.	https://www.embase.com/search/results?subaction=viewrecord&id=L2032895460&from=export U2 - L2032895460	10.1093/ofid/ofae279	Primary search	Excluded	Wrong outcome
TRENDS IN HIV-RELATED STIGMA AND GENDER INEQUALITY INDICATORS: FINDINGS FROM A PEERBASED INTERVENTION PREVENTION PROGRAM IN RURAL NORTHERN UGANDA	Sex. Transm. Infect.	Micheli, G. and Chiuchiarelli, M. and Pierantozzi, A. and Lukwiya, R. and Odong, B. and Opira, F. and Seguiti, C. and Aloi, F.S. and Cauda, R. and De Gaetano Donati, K. and Torti, C. and Cingolanifor 'Pe Atye Kena, A.	https://www.embase.com/search/results?subaction=viewrecord&id=L644871674&from=export U2 - L644871674	10.1136/sextrans-ICAR-2024.130	Primary search	Excluded	Wrong study design	Wrong outcome
Can FDG PET/CT optimize therapy in patients with drug-sensitive pulmonary tuberculosis in patients who have completed a standard course of anti-tuberculous therapy?	J. Nucl. Med.	Ismaila, A. and Lawal, I. and Popoola, G. and Mathebula, M. and Moagi, I. and Mokoala, K. and Moeketsi, N. and Nchabeleng, M. and Hikuam, C. and Hatherill, M. and Fourie, P.B. and Sathekge, M.	https://www.embase.com/search/results?subaction=viewrecord&id=L647214346&from=export U2 - L647214346		Primary search	Excluded	Wrong outcome
Barriers to longitudinal follow-up for hepatitis B treatment in rural Sierra Leone: A mixed methods study of retention in care	Clin. Liver Dis.	Lebbie, W. and Allan-Blitz, L.-T. and Nyama, E.T. and Swaray, M. and Lavalie, D. and Mhango, M. and Pati√±o Rodriguez, M. and Gupta, N. and Bitwayiki, R.	https://www.embase.com/search/results?subaction=viewrecord&id=L2033360902&from=export U2 - L2033360902	10.1097/CLD.0000000000000225	Primary search	Excluded	Wrong outcome
Stunting and its associated factors among children living with HIV/AIDS: A cross-sectional study	Ann. Med. Surg.	Dagnew, Z. and Mengist, Z. and Tesema, C. and Temesgen, T. and Kumlachew, L. and Teym, A. and Yirdaw, G. and Bewket, Y. and Addisie, Z. and Ayele, K. and Ayele, A. and Adane, B. and Tegegne, E.	https://www.embase.com/search/results?subaction=viewrecord&id=L2034993601&from=export U2 - L2034993601	10.1097/MS9.0000000000001961	Primary search	Excluded	Wrong population
Incidence of Health Facility Switching and HIV Viral Rebound in Uganda: A Population-Based Study	Top. Antiviral Med.	Rosen, J.G. and Ndyanabo, A. and Galiwango, R.M. and Ssekubugu, R. and Rucinski, K. and Nakigozi, G. and Nalugoda, F. and Kigozi, G. and Quinn, T.C. and Chang, L.W. and Kennedy, C.E. and Reynolds, S.J. and Kagaayi, J. and Grabowski, M.K.	https://www.embase.com/search/results?subaction=viewrecord&id=L647365996&from=export U2 - L647365996		Primary search	Excluded	Wrong outcome
Improving Posthospital Outcomes in People With HIV: A Multicenter Randomized Trial in Tanzania	Top. Antiviral Med.	Peck, R. and Issarow, B. and Kisigo, G. and Okello, E. and Kabakama, S.A. and Rutachunzibwa, T. and Murphy, S. and Grosskurth, H. and Rosen-Metsch, L. and Fitzgerald, D. and Ayieko, P. and Lee, M.H. and Kapiga, S.	https://www.embase.com/search/results?subaction=viewrecord&id=L647366019&from=export U2 - L647366019		Primary search	Excluded	Wrong outcome
Safety of Therapeutic HIV-1 Vaccine for Adolescents with Early Treated Perinatal HIV Infection	Top. Antiviral Med.	Barnabas, S.L. and Cotton, M.F. and Cotugno, N. and Wahren, B. and Blomberg, P. and Turk, E. and De Souza, M.S. and Dobbels, E. and Akhalwaya, Y. and Fry, S. and Spiegel, H. and Jean-Philippe, P. and Palma, P. and Robb, M.L.	https://www.embase.com/search/results?subaction=viewrecord&id=L647366231&from=export U2 - L647366231		Primary search	Excluded	Wrong outcome
Randomized Trial of SEARCH Dynamic Choice HIV Prevention Including Injectable Cabotegravir (CAB-LA)	Top. Antiviral Med.	Kamya, M.R. and Balzer, L.B. and Ayieko, J. and Kabami, J. and Kakande, E. and Chamie, G. and Sutter, N. and Sunday, H. and Schrom, J. and Bacon, M. and Koss, C.A. and Rinehart, A.R. and Petersen, M.L. and Havlir, D.V.	https://www.embase.com/search/results?subaction=viewrecord&id=L647366302&from=export U2 - L647366302		Primary search	Excluded	Wrong population
HIV-1 Reservoir Dynamics in Children With Early Treated, Perinatally-Acquired HIV: Does Sex Matter?	Top. Antiviral Med.	Reddy, K. and Molechan, C. and Spyer, M.J. and Lichterfeld, M. and Rojo, P. and Rossi, P. and Palma, P. and Giaquinto, C. and Liberty, A. and Isaacs, M. and Cardoso, L. and Estevao, L. and Tagarro, A. and Ndung'u, T.	https://www.embase.com/search/results?subaction=viewrecord&id=L647366394&from=export U2 - L647366394		Primary search	Excluded	Wrong population
The Need to Address Violence for PrEP Uptake Among Adolescent Girls and Young Women in South Africa	Top. Antiviral Med.	Bonner, C.P. and Browne, F.A. and Ndirangu, J.W. and Minnis, A.M. and Speizer, I. and Nyblade, L. and Ahmed, K. and Kline, T. and Wechsberg, W.M.	https://www.embase.com/search/results?subaction=viewrecord&id=L647366965&from=export U2 - L647366965		Primary search	Excluded	Wrong population
HIV Seroprevalence, Incidence, and Viral Suppression Among Ugandan Female Barworkers	Top. Antiviral Med.	Feng, X. and Shrestha, S. and Nalugoda, F. and Kigozi, G. and Ssekubugu, R. and Chang, L.W. and Wirtz, A. and Kennedy, C.E. and Fitzmaurice, A.G. and Nakigozi, G. and Tobian, A.A.R. and Reynolds, S.J. and Kagaayi, J. and Grabowski, M.K.	https://www.embase.com/search/results?subaction=viewrecord&id=L647367055&from=export U2 - L647367055		Primary search	Excluded	Wrong outcome
A labor of love: Integrating mental health and HIV care: Lessons from a multicountry mental health learning network	Glob. Ment. Health	Moitra, M. and Gonese, G. and Mukherjee, M. and White, B. and Young, D. and Collins, P.Y.	https://www.embase.com/search/results?subaction=viewrecord&id=L2030252448&from=export U2 - L2030252448	10.1017/gmh.2024.6	Primary search	Excluded	Wrong outcome
Prevalence of osteoporosis and factors associated with bone density in HIV-positive kidney transplant candidates and recipients from an HIV-positive donor	S. Afr. J. Clin. Nutr.	Martin, C.J. and Gwetu, T. and Labadarios, D. and Muller, E. and Veldman, F.J. and Ellis, C. and Kassier, S.M.	https://www.embase.com/search/results?subaction=viewrecord&id=L2026540673&from=export U2 - L2026540673	10.1080/16070658.2023.2271213	Primary search	Excluded	Wrong outcome
Survival Rate and Predictors of Mortality Among TB-HIV Co-Infected Patients During Tuberculosis Treatment at Public Health Facilities in Bahir Dar City, Northwest Ethiopia	Infect. Drug Resist.	Kegne, T.W. and Anteneh, Z.A. and Bayeh, T.L. and Shiferaw, B.M. and Tamiru, D.H.	https://www.embase.com/search/results?subaction=viewrecord&id=L2028976024&from=export U2 - L2028976024	10.2147/IDR.S446020	Primary search	Excluded	Wrong outcome
Molecular detection of rifampicin-resistant Mycobacterium tuberculosis by polymerase chain reaction in Ethiopia: a systematic review and meta-analysis	Front. Med.	Birhanu, M.Y. and Bekele, G.M. and Jemberie, S.S.	https://www.embase.com/search/results?subaction=viewrecord&id=L2030304046&from=export U2 - L2030304046	10.3389/fmed.2024.1319845	Primary search	Excluded	Wrong outcome
Healthcare Workers‚Äô Experiences and Challenges in Managing Gender-Based Violence Among HIV-Positive Women Living in Southern, Tanzania: A Qualitative Study	HIV/AIDS - Res. Palliative Care	Matoy, L.S. and Tarimo, F.S. and Kosia, E.M. and Mkunda, J.J. and Weisser, M. and Mtenga, S.	https://www.embase.com/search/results?subaction=viewrecord&id=L2030323681&from=export U2 - L2030323681	10.2147/HIV.S438672	Primary search	Excluded	Wrong study design
Data analysis of patients with positive mould or dimorphic fungal cultures from sterile sites	South. Afr. J. Infect. Dis.	van der Westhuizen, B. and Potgieter, S.	https://www.embase.com/search/results?subaction=viewrecord&id=L2030935792&from=export U2 - L2030935792	10.4102/sajid.v39i1.630	Primary search	Excluded	Wrong publication type	Wrong outcome
Time to incident hypertension and independent predictors among people living with HIV in Nigeria	Ther. Adv. Infect. Dis.	Ajayi, O.A. and Okonkwo, P. and Ojo, T.O. and Ajayi, O.K. and Ogunsola, O. and Osayi, E. and Onwuatuelo, I. and Samuels, J.O.	https://www.embase.com/search/results?subaction=viewrecord&id=L2031907050&from=export U2 - L2031907050	10.1177/20499361241289800	Primary search	Excluded	Wrong outcome
Population-Specific Predictors of Immunologic Reconstitution Following Initiation of Combined Antiretroviral Therapy in Children: A Retrospective Observational Study from a 15-Year Cohort of HIV-Positive Children and Adolescents in Eritrea	HIV/AIDS - Res. Palliative Care	Ghebremeskel, G.G. and Mengistu, S.T. and Tsegai, M.T. and Mehretab, A.G. and Kidane, H.A. and Abraham, Y.T. and Habte, R.A. and Teklemariam, H.M.	https://www.embase.com/search/results?subaction=viewrecord&id=L2031908689&from=export U2 - L2031908689	10.2147/HIV.S483094	Primary search	Excluded	Wrong population
Magnitude of postpartum morbidity and associated factors in southeast Ethiopia, 2022: A facility-based cross-sectional study	SAGE Open Med.	Hussein Hasen, F. and Alemu, S.S. and Eshetu, D. and Mohammed, B. and Nebi, E. and Israel, H. and Geneti, Y. and Wedajo, L.F. and Gebretsadik, W.	https://www.embase.com/search/results?subaction=viewrecord&id=L2031911896&from=export U2 - L2031911896	10.1177/20503121241272580	Primary search	Excluded	Wrong outcome
Expanding options for HIV testing: A process evaluation of a community-led HIV self-testing intervention among men who have sex with men in Kenya	Gates Open Res.	Melon, M. and Kombo, B. and Mugambi, M. and Njiraini, M. and Olango, K. and Migot, M. and Kuria, S. and Kyana, M. and Mwakazi, P. and Kioko, J. and Kaosa, S. and Mensah, M. and Thomann, M. and Musimbi, J. and Musyoki, H. and Bhattacharjee, P. and Lorway, R. and Lazarus, L.	https://www.embase.com/search/results?subaction=viewrecord&id=L2033421708&from=export U2 - L2033421708	10.12688/gatesopenres.14819.2	Primary search	Excluded	Wrong population
The critical elements of the health system that could make for resilience in the World Health Organization African Region: a scoping review	PeerJ	Chamla, D. and Iwu-Jaja, C. and Jaca, A. and Ndlambe, A.M. and Buwa, M. and Idemili-Aronu, N. and Okeibunor, J. and Wiysonge, C.S. and Gueye, A.S.	https://www.embase.com/search/results?subaction=viewrecord&id=L2034413696&from=export U2 - L2034413696	10.7717/peerj.17869	Primary search	Excluded	Wrong publication type
The rollout of paediatric dolutegravir and virological outcomes among children living with HIV in Mozambique	South. Afr. J. HIV Med.	Meque, I. and Herrera, N. and Nhangave, A. and Mandlate, D. and Guilaze, R. and Tambo, A. and Mussa, A. and Bhatt, N. and Gill, M.M.	https://www.embase.com/search/results?subaction=viewrecord&id=L2034433317&from=export U2 - L2034433317	10.4102/sajhivmed.v25i1.1578	Primary search	Excluded	Wrong population
Anemia and associated factors among HIV/AIDS patients treated with antiretroviral therapy at Mizan-Tepi University Teaching Hospital, Southwest Ethiopia	HIV AIDS Rev.	Duguma, T. and Worku, T. and Abayneh, M.	https://www.embase.com/search/results?subaction=viewrecord&id=L2035064911&from=export U2 - L2035064911	10.5114/hivar/151855	Primary search	Excluded	Wrong outcome
Predictors of erectile dysfunction in men living with HIV: A systematic review update	Int. J. Afr. Nurs. Sci.	Golshekan, M. and Abedinzade, M. and Bostani Khalesi, Z. and Shayesteh Fard, M.	https://www.embase.com/search/results?subaction=viewrecord&id=L2035116737&from=export U2 - L2035116737	10.1016/j.ijans.2024.100791	Primary search	Excluded	Wrong publication type
Antimicrobial Resistance Levels of Non-Tuberculous Bacteria Isolates from Sputum of TB Patients in Ghana	Infect. Drug Resist.	Morgan, P.A. and Ntiamoah, D.O. and Asare, P. and Mintah, I.S. and Osei-Wusu, S. and Boadu, A.A. and Danso, E.K. and Lamptey, I.N.K. and Afreh, E. and Tetteh, A. and Asante-Poku, A. and Otchere, I.D. and Yeboah-Manu, D.	https://www.embase.com/search/results?subaction=viewrecord&id=L2035314999&from=export U2 - L2035314999	10.2147/IDR.S483529	Primary search	Excluded	Wrong outcome
Predictors of HIV seroconversion in Botswana.	AIDS (London, England)	Cui Y and Moyo S and Pretorius Holme M and Hurwitz KE and Choga W and Bennett K and Chakalisa U and San JE and Manyake K and Kgathi C and Diphoko A and Gaseitsiwe S and Gaolathe T and Essex M and Tchetgen Tchetgen E and Makhema JM and Lockman S	https://pubmed.ncbi.nlm.nih.gov/39497537/	10.1097/QAD.0000000000004055	Primary search	Excluded	Wrong outcome
Single and two-dose typhoid conjugate vaccine safety and immunogenicity in HIV-exposed uninfected and HIV-unexposed uninfected Malawian children.	Human vaccines & immunotherapeutics	Nampota-Nkomba N and Nyirenda OM and Mapemba V and Masonga R and Patel PD and Misiri T and Mwakiseghile F and Wachepa R and Ndaferankhande JM and Lipenga B and Patel P and Banda H and Oshinsky J and Pasetti MF and Heyderman RS and Jamka LP and Hosangadi D and Datta S and Gordon MA and Neuzil KM and Laurens MB	https://pubmed.ncbi.nlm.nih.gov/39263923/	10.1080/21645515.2024.2384760	Primary search	Excluded	Wrong population
The burden of HIV-1 and HIV-2 epidemics in Ivory Coast.	AIDS reviews	Konan B and de Mendoza C and Kouadio CH and Martial-Yao E and de Jes√∫s F and Corral O and Soriano V	https://pubmed.ncbi.nlm.nih.gov/39509655/	10.24875/AIDSRev.M24000076	Primary search	Excluded	Wrong outcome
Excess mortality attributable to AIDS among people living with HIV in high-income countries: a systematic review and meta-analysis.	Journal of the International AIDS Society	Trickey A and Ambia J and Glaubius R and van Schalkwyk C and Imai-Eaton JW and Korenromp EL and Johnson LF	https://pubmed.ncbi.nlm.nih.gov/39496514/	10.1002/jia2.26384	Primary search	Excluded	Wrong population
Zipime-Weka-Schista study protocol: a longitudinal cohort study and economic evaluation of an integrated home-based approach for genital multipathogen screening in women, including female genital schistosomiasis, human papillomavirus, Trichomonas and HIV in Zambia.	BMJ open	Shanaube K and Ndubani R and Kelly H and Webb E and Mayaud P and Lamberti O and Fitzpatrick J and Kasese N and Sturt A and Van Lieshout L and Van Dam G and Corstjens PLAM and Kosloff B and Bond V and Hayes R and Terris-Prestholt F and Webster B and Vwalika B and Hansingo I and Ayles H and Bustinduy AL	https://pubmed.ncbi.nlm.nih.gov/38858160/	10.1136/bmjopen-2023-080395	Primary search	Excluded	Wrong publication type
The contribution of intimate partner violence to vertical HIV transmission: a modelling analysis of 46 African countries.	The lancet. HIV	Kuchukhidze S and Walters MK and Panagiotoglou D and Boily MC and Diabat√© S and Russell WA and St√∂ckl H and Sardinha L and Mbofana F and Wanyenze RK and Imai-Eaton JW and Maheu-Giroux M	https://pubmed.ncbi.nlm.nih.gov/39059403/	10.1016/S2352-3018(24)00148-6	Primary search	Excluded	Wrong study design
Retention in Care Among People Living with HIV in Nigeria: A Systematic Review and Meta-analysis.	Journal of research in health sciences	Olawepo JO and O'Brien K and Papasodoro J and Coombs PE and Singh N and Gupta S and Bhan A and Olakunde BO and Ezeanolue EE	https://pubmed.ncbi.nlm.nih.gov/39311101/	10.34172/jrhs.2024.153	Primary search	Excluded	Wrong publication type
Mycobacterium tuberculosis infection and tuberculosis disease in the first decade of life: a South African birth cohort study.	The Lancet. Child & adolescent health	da Costa FBP and Nicol MP and Botha M and Workman L and Arc√™ncio RA and Zar HJ and Martinez L	https://pubmed.ncbi.nlm.nih.gov/39515364/	10.1016/S2352-4642(24)00256-6	Primary search	Excluded	Wrong population
Prevalence and predictors of long-term progression of chronic kidney disease in people with HIV in Ghana from 2003-2018.	BMC nephrology	Chadwick DR and Barker F and Smith C and Perditer O and Hardy Y and Owusu D and Villa G and Sarfo FS and Geretti AM and Phillips R	https://pubmed.ncbi.nlm.nih.gov/39075393/	10.1186/s12882-024-03537-7	Primary search	Excluded	Wrong outcome
Dynamic choice HIV prevention with cabotegravir long-acting injectable in rural Uganda and Kenya: a randomised trial extension.	The lancet. HIV	Kamya MR and Balzer LB and Ayieko J and Kabami J and Kakande E and Chamie G and Sutter N and Sunday H and Litunya J and Schwab J and Schrom J and Bacon M and Koss CA and Rinehart AR and Petersen M and Havlir DV	https://pubmed.ncbi.nlm.nih.gov/39395424/	10.1016/S2352-3018(24)00235-2	Primary search	Excluded	Wrong population
Digital continuous glucose monitoring systems for patients with HIV-diabetes comorbidity in Ethiopia: a situational analysis.	Scientific reports	Manyazewal T and Ali MK and Kebede T and Solomon S and Hailemariam D and Patel SA and Escoffery C and Woldeamanuel Y and Marinucci F and Joseph M and Getinet T and Amogne W and Fekadu A and Marconi VC	https://pubmed.ncbi.nlm.nih.gov/39572647/	10.1038/s41598-024-79967-y	Primary search	Excluded	Wrong outcome
Impact of switching to a dolutegravir-based regimen on body weight changes: insights from West African adult HIV cohorts.	Journal of the International AIDS Society	Tiendrebeogo T and Malateste K and Poda A and Minga A and Lahiri CD and Ezechi O and Ekouevi DK and Ofotokun I and Jaquet A	https://pubmed.ncbi.nlm.nih.gov/39604062/	10.1002/jia2.26371	Primary search	Excluded	Wrong outcome
HIV Viral Re-Suppression on Second-Line ART in Southern Zimbabwe.	International journal of environmental research and public health	Musomekwa K and van Wyk B	https://pubmed.ncbi.nlm.nih.gov/40427845/	10.3390/ijerph22050730	Primary search	Excluded	Wrong outcome
Comparison of QuantiFERON Gold In-Tube Versus Tuberculin Skin Tests on the Initiation of Tuberculosis Preventive Therapy Among Patients Newly Diagnosed With HIV in the North West Province of South Africa (the Teko Study): A Cluster Randomized Trial.	Clinical infectious diseases : an official publication of the Infectious Diseases Society of America	Jarrett BA and Shearer K and Motlhaoleng K and Chon S and Letuba GG and Qomfo C and Moulton LH and Cohn S and Lebina L and Chaisson RE and Variava E and Martinson NA and Golub JE	https://pubmed.ncbi.nlm.nih.gov/39036871/	10.1093/cid/ciae268	Primary search	Excluded	Wrong outcome
Impact of a monitoring and evaluation training in 3 PEPFAR-supported countries.	Evaluation and program planning	Russell A and Ghosh S and Tiwari N and Valdez C and Tally L and Templin L and Pappas D and Gross S and Eskinder B and Abayneh SA and Kamga E and Keleko C and Lloyd S and Farach N and Pals S and Galloway E and Patel S and Aberle-Grasse J	https://pubmed.ncbi.nlm.nih.gov/39303316/	10.1016/j.evalprogplan.2024.102479	Primary search	Excluded	Wrong publication type	Wrong outcome
Growth, physical, and cognitive function in children who are born HIV-free: School-age follow-up of a cluster-randomised trial in rural Zimbabwe.	PLoS medicine	Piper JD and Mazhanga C and Mwapaura M and Mapako G and Mapurisa I and Mashedze T and Munyama E and Kuona M and Mashiri T and Sibanda K and Matemavi D and Tichagwa M and Nyoni S and Saidi A and Mangwende M and Chidhanguro D and Mpofu E and Tome J and Mbewe G and Mutasa B and Chasekwa B and Njovo H and Nyachowe C and Muchekeza M and Mutasa K and Sauramba V and Evans C and Gladstone MJ and Wells JC…	https://pubmed.ncbi.nlm.nih.gov/39392862/	10.1371/journal.pmed.1004347	Primary search	Excluded	Wrong population
Trajectories of perinatal depression among women living with HIV in Uganda.	Journal of global health	McBain RK and Schuler MS and Rukundo T and Wanyenze RK and Wagner GJ	https://pubmed.ncbi.nlm.nih.gov/39301593/	10.7189/jogh.14.04147	Primary search	Excluded	Wrong population
Process evaluation of an HIV stigma reduction intervention among young people in northern Uganda.	Health promotion international	Fournier B and Kwame A and Caron-Roy S and Maina G and Mendelsohn JB and Sommerfeldt S and Logie CH and Nykiforuk CIJ and Strudwick G and Ojok S	https://pubmed.ncbi.nlm.nih.gov/40539437/	10.1093/heapro/daaf083	Primary search	Excluded	Wrong outcome
The effect on HIV transmission and cost-effectiveness of programmes for female sex workers in East, Central, and Southern Africa: a modelling study.	The Lancet. Global health	Bansi-Matharu L and Revill P and Taramusi I and Steen R and Chabata ST and Busza J and Mangenah C and Musemburi S and Machingura F and Desmond N and Matambanadzo P and Shahmanesh M and Yekeye R and Mugurungi O and Cowan FM and Hargreaves JR and Phillips AN	https://pubmed.ncbi.nlm.nih.gov/39151979/	10.1016/S2214-109X(24)00224-9	Primary search	Excluded	Wrong study design
HIV infection among children in Malanje province, Angola: a twelve-year follow-up study.	Journal of infection in developing countries	Sito J and Nunes ML and Fonseca AML	https://pubmed.ncbi.nlm.nih.gov/38865410/	10.3855/jidc.18015	Primary search	Excluded	Wrong population
Peripartum mobility and maternal/child separation among women living with HIV in South Africa.	AIDS care	Clouse K and Noholoza S and Madwayi S and Mrubata M and Robbins NN and Camlin CS and Myer L and Phillips TK	https://pubmed.ncbi.nlm.nih.gov/38176056/	10.1080/09540121.2023.2299745	Primary search	Excluded	Wrong population
Initiation and continued use of oral pre-exposure prophylaxis among pregnant and postpartum women in South Africa (PrEP-PP): a demonstration cohort study.	The lancet. HIV	Joseph Davey DL and Mvududu R and Mashele N and Bheemraj K and Khadka N and Johnson LF and Dean SS and Gorbach P and Bekker LG and Coates TJ and Myer L	https://pubmed.ncbi.nlm.nih.gov/39477557/	10.1016/S2352-3018(24)00240-6	Primary search	Excluded	Wrong population
Cognitive performance, neuropsychiatric symptoms, and cerebrospinal fluid viral control following programmatic switch from efavirenz-based to dolutegravir-based antiretroviral therapy in South Africa (CONNECT): a prospective cohort study.	The lancet. HIV	Nightingale S and Dreyer AJ and Thomas KGF and van Zyl G and Decloedt E and Naude PJW and Orrell C and Sinxadi P and Winston A and Khoo S and Joska JA	https://pubmed.ncbi.nlm.nih.gov/39284338/	10.1016/S2352-3018(24)00209-1	Primary search	Excluded	Wrong outcome
Longitudinal lung function trajectories in response to azithromycin therapy for chronic lung disease in children with HIV infection: a secondary analysis of the BREATHE trial.	BMC pulmonary medicine	Madanhire T and McHugh G and Simms V and Ngwira L and Gonzalez-Martinez C and Semphere R and Moyo B and Calderwood C and Nicol M and Bandason T and Odland JO and Rehman AM and Ferrand RA	https://pubmed.ncbi.nlm.nih.gov/38997676/	10.1186/s12890-024-03155-x	Primary search	Excluded	Wrong population
Resistance-informed versus empirical management of viraemia in children and adolescents with HIV in Lesotho and Tanzania (GIVE MOVE trial): a multisite, open-label randomised controlled trial.	The Lancet. Global health	Brown JA and Ringera IK and Luoga E and Bresser M and Mothobi B and Kabundi L and Ilunga M and Mokhele K and Isaac AB and Tsoaeli N and Mbaya T and Simba B and Mayogu K and Mabula E and Cheleboi M and Molatelle M and Kimera N and Mollel GJ and Sando D and Tschumi N and Amstutz A and Thahane L and Hlasoa MM and Kayembe BP and Muhairwe J and Klimkait T and Glass TR and Weisser M and Labhardt ND	https://pubmed.ncbi.nlm.nih.gov/39030062/	10.1016/S2214-109X(24)00183-9	Primary search	Excluded	Wrong population
Implementation of the advanced HIV disease package of care using a public health approach: lessons from Nigeria.	BMC public health	Eigege W and Agbaji O and Otubu N and Abudiore O and Sowale O and Levy-Braide B and Inyang A and Rathakrishnan D and Amamilo I and Conroy J and Lufadeju F and Amole C and Wiwa O and Onotu D and Sanni K and Nwaokenneya P and Patiko M and Ikpeazu A and Oguche S and Oladele R and Akanmu S	https://pubmed.ncbi.nlm.nih.gov/39627726/	10.1186/s12889-024-20841-x	Primary search	Excluded	Wrong outcome
Nurse training to enhance adherence counselling for HIV-tuberculosis coinfection in South Africa: Integrative review.	Curationis	Ticha V and Bimerew M and Phetlhu RD	https://pubmed.ncbi.nlm.nih.gov/39625094/	10.4102/curationis.v47i1.2557	Primary search	Excluded	Wrong outcome
Spectrum and trends of cancer among HIV patients in Southwestern Uganda.	PloS one	Atwine R and Yekosani M and Birungi A and Ssenkumba B and Tuhamize B and Ezinga R and Male K and Kabanda T	https://pubmed.ncbi.nlm.nih.gov/39869644/	10.1371/journal.pone.0317222	Primary search	Excluded	Wrong study design	Wrong outcome
Expanding Geographical Access to Cancer Care in Botswana: Current Status and Future Prospects.	JCO global oncology	Swart NC and Lebelonyane R and Gutterman EM and Legwaila M and Friebel-Klingner TM and Antony R and Mayer T and Sharma K and Lall N and Kania B and Gaolathe T and Ralefala T and Ndaba V and Leselwa T and Vuylsteke P and Marlink R	https://pubmed.ncbi.nlm.nih.gov/39348622/	10.1200/GO.24.00196	Primary search	Excluded	Wrong study design	Wrong outcome
Preferences and uptake of home-based HIV self-testing for maternal retesting in Kenya.	PloS one	Drake AL and Jiang W and Kitao P and Farid S and Richardson BA and Katz DA and Wagner AD and Johnson CC and Matemo D and Stewart G and Kinuthia J	https://pubmed.ncbi.nlm.nih.gov/39137189/	10.1371/journal.pone.0302077	Primary search	Excluded	Wrong outcome
Risk of Non-AIDS-Defining Events Is Lower in Antiretroviral Therapy (ART)-Naive HIV Controllers Than in Normal Progressors on Suppressive ART.	Clinical infectious diseases : an official publication of the Infectious Diseases Society of America	Groenendijk AL and Miranda Afonso P and Wit FWNM and Blaauw MJT and van Eekeren LE and Otten T and Vos WAJW and Vadaq N and Dos Santos JC and van Lunzen J and van der Ven A and Rokx C and Verbon A	https://pubmed.ncbi.nlm.nih.gov/39208446/	10.1093/cid/ciae440	Primary search	Excluded	Wrong study design	Wrong outcome
Uptake and Persistence of Safer Conception Strategies Among South African Women Planning for Pregnancy.	AIDS and behavior	Isehunwa OO and Jaggernath M and Kriel Y and Psaros C and Mathenjwa M and Hurwitz KE and Bennett K and Smith PM and Bangsberg DR and Marrazzo JM and Haberer JE and Smit JA and Matthews LT	https://pubmed.ncbi.nlm.nih.gov/39240299/	10.1007/s10461-024-04475-z	Primary search	Excluded	Wrong outcome
Machine learning to improve HIV screening using routine data in Kenya.	Journal of the International AIDS Society	Friedman JD and Mwangi JM and Muthoka KJ and Otieno BA and Odhiambo JO and Miruka FO and Nyagah LM and Mwele PM and Obat EO and Omoro GO and Ndisha MM and Kimanga DO	https://pubmed.ncbi.nlm.nih.gov/40254897/	10.1002/jia2.26436	Primary search	Excluded	Wrong study design
Late fracture-related infections in HIV-positive patients : a prospective cohort study.	The bone & joint journal	Graham SM and Masterson S and Laubscher M and Ferreira N and Harrison WJ and Simpson AHRW and Maqungo S	https://pubmed.ncbi.nlm.nih.gov/39889738/	10.1302/0301-620X.107B2.BJJ-2024-0660.R1	Primary search	Excluded	Wrong study design	Wrong outcome
Sustaining sexual health programs: practical considerations and lessons from the President's Emergency Plan for AIDS Relief.	Sexual health	Tucker JD and Day S and Nwaozuru UC and Obiezu-Umeh C and Ezechi O and Chima K and Mukuka C and Iwelunmor J and Sturke R and Vorkoper S	https://pubmed.ncbi.nlm.nih.gov/38917298/	10.1071/SH24064	Primary search	Excluded	Wrong outcome
Perceptions of Nurses and Counselors Regarding the Use of Telehealth in HIV Care.	Western journal of nursing research	Osingada CP and Tracy MF and McMorris BJ and Nakasujja N and Ngabirano TD and Porta CM	https://pubmed.ncbi.nlm.nih.gov/40099390/	10.1177/01939459251325744	Primary search	Excluded	Wrong publication type	Wrong outcome
Antiretroviral therapy retention, adherence, and clinical outcomes among postpartum women with HIV in Nigeria.	PloS one	Young CM and Chang CA and Sagay AS and Imade G and Ogunsola OO and Okonkwo P and Kanki PJ	https://pubmed.ncbi.nlm.nih.gov/39110750/	10.1371/journal.pone.0302920	Primary search	Excluded	Wrong study design	Wrong outcome
Human immunodeficiency virus-associated lymphomas: EHA-ESMO Clinical Practice Guideline for diagnosis, treatment and follow-up.	Annals of oncology : official journal of the European Society for Medical Oncology	H√ºbel K and Bower M and Aurer I and Bastos-Oreiro M and Besson C and Brunnberg U and Cattaneo C and Collins S and Cwynarski K and Dalla Pria A and Hentrich M and Hoffmann C and Kersten MJ and Montoto S and Navarro JT and Oksenhendler E and Re A and Ribera JM and Schommers P and von Tresckow B and Buske C and Dreyling M and Davies A	https://pubmed.ncbi.nlm.nih.gov/39232987/	10.1016/j.annonc.2024.06.003	Primary search	Excluded	Wrong study design	Wrong outcome
Trends of severe HIV disease and mortality among children in rural Tanzania.	HIV medicine	Moshi LS and Okuma J and Luoga E and Kalinjuma AV and Mollel GJ and Sigalla G and Wilson L and Dotto E and Glass T and Vanobberghen F and Weisser M	https://pubmed.ncbi.nlm.nih.gov/40134127/	10.1111/hiv.70015	Primary search	Excluded	Wrong population
Sequential and parallel testing for microbiological confirmation of tuberculosis disease in children in five low-income and middle-income countries: a secondary analysis of the RaPaed-TB study.	The Lancet. Infectious diseases	Olbrich L and Franckling-Smith Z and Larsson L and Sabi I and Ntinginya NE and Khosa C and Banze D and Nliwasa M and Corbett EL and Semphere R and Verghese VP and Michael JS and Ninan MM and Saathoff E and McHugh TD and Razid A and Graham SM and Song R and Nabeta P and Trollip A and Nicol MP and Hoelscher M and Geldmacher C and Heinrich N and Zar HJ	https://pubmed.ncbi.nlm.nih.gov/39312914/	10.1016/S1473-3099(24)00494-8	Primary search	Excluded	Wrong population
Dietary diversity and nutritional status of adults living with HIV during the COVID-19 era.	PloS one	Abdulai K and Alhassan AR and Aleboko SO and Ahmed MD and Seidu Mohammed A and Fremah Adom OA and Kumah R	https://pubmed.ncbi.nlm.nih.gov/39028717/	10.1371/journal.pone.0307427	Primary search	Excluded	Wrong study design	Wrong outcome
Effect of the vaginal live biotherapeutic LACTIN-V (Lactobacillus crispatus CTV-05) on vaginal microbiota and genital tract inflammation among women at high risk of HIV acquisition in South Africa: a phase 2, randomised, placebo-controlled trial.	The Lancet. Microbe	Hemmerling A and Mitchell CM and Demby S and Ghebremichael M and Elsherbini J and Xu J and Xulu N and Shih J and Dong K and Govender V and Pillay V and Ismail N and Casillas G and Moodley J and Bergerat A and Brunner T and Liebenberg L and Ngcapu S and Mbano I and Lagenaur L and Parks TP and Ndung'u T and Kwon DS and Cohen CR	https://pubmed.ncbi.nlm.nih.gov/40194532/	10.1016/j.lanmic.2024.101037	Primary search	Excluded	Wrong outcome
HOPE springs eternal: lack of HIV superinfection in HIV Organ Policy Equity Act kidney transplants.	The Journal of clinical investigation	Durand CM and Redd AD	https://pubmed.ncbi.nlm.nih.gov/39403922/	10.1172/JCI184326	Primary search	Excluded	Wrong outcome
A programmatic assessment of dolutegravir adverse events and discontinuations in Uganda.	HIV medicine	Odongpiny EAL and Nicol M and Katana E and Owori J and Buzibye A and Sedan K and Kesby M and Holden M and Owarwo N and Meya D and Castelnuovo B and Sloan DJ and Sekaggya C	https://pubmed.ncbi.nlm.nih.gov/39853832/	10.1111/hiv.13761	Primary search	Excluded	Wrong study design	Wrong outcome
Effects of Alcohol Use on Patient Retention in HIV Care in East Africa.	AIDS and behavior	Monroy A and Goodrich S and Brown SA and Balanos T and Bakoyannis G and Diero L and Byakwaga H and Muyindike W and Kanyesigye M and Aluda M and Lewis-Kulzer J and Yiannoutsos C and Wools-Kaloustian K	https://pubmed.ncbi.nlm.nih.gov/39225889/	10.1007/s10461-024-04483-z	Primary search	Excluded	Wrong outcome
Burden of mortality and its predictors among TB-HIV co-infected patients in Ethiopia: Systematic review and meta-analysis.	PloS one	Kassaw A and Kefale D and Aytenew TM and Azmeraw M and Agimas MC and Zeleke S and Sinshaw MA and Dessalegn N and Asferie WN	https://pubmed.ncbi.nlm.nih.gov/39509354/	10.1371/journal.pone.0312698	Primary search	Excluded	Wrong study design	Wrong outcome
DYnamics of Contraception in Eswatini (DYCE): protocol for a high-frequency, longitudinal cell phone survey.	BMJ open	Greenleaf A and Nhlabatsi B and Mahlalela K and Masangane Z and Ndlangamandla M and Philips N and Nuwagaba-Biribonwoha H	https://pubmed.ncbi.nlm.nih.gov/39542494/	10.1136/bmjopen-2024-090686	Primary search	Excluded	Wrong publication type
Use of tenofovir-based preexposure prophylaxis among pregnant women in South Africa.	AIDS (London, England)	Matthews LT and Bruxvoort KJ and Jaggernath M and Kriel Y and Smith PM and Haberer JE and Bassler J and Bennett K and Psaros C and Bangsberg DR and Hurwitz KW and Smit JA	https://pubmed.ncbi.nlm.nih.gov/39693489/	10.1097/QAD.0000000000004090	Primary search	Excluded	Wrong population
HIV infection and ART use are associated with altered plasma clot characteristics in Black South Africans.	PloS one	Bakali S and de Lange-Loots Z and Jordaan A and Pieters M	https://pubmed.ncbi.nlm.nih.gov/38917149/	10.1371/journal.pone.0305826	Primary search	Excluded	Wrong study design	Wrong outcome
Investigating the follow-up discontinuation among people living with HIV in North Shoa Zone, Oromia, Ethiopia.	Frontiers in public health	Amhare AF and Goyomsa GG and Al Issa YMA	https://pubmed.ncbi.nlm.nih.gov/39512712/	10.3389/fpubh.2024.1436905	Primary search	Excluded	Wrong study design	Wrong outcome
Primary and tertiary management of ocular surface lesions in HIV-infected patients in Ehlanzeni, Mpumalanga Province.	South African medical journal = Suid-Afrikaanse tydskrif vir geneeskunde	Mhlanga S and Turner AC and Biddulph SJ	https://pubmed.ncbi.nlm.nih.gov/39041533/	10.7196/SAMJ.2024.v114i16b.1310	Primary search	Excluded	Wrong study design	Wrong outcome
A longitudinal analysis of neurocognitive profiles in South African women with HIV.	AIDS care	Van der Watt ASJ and Spies G and Seedat S	https://pubmed.ncbi.nlm.nih.gov/39847687/	10.1080/09540121.2025.2454340	Primary search	Excluded	Wrong outcome
Trajectories of HIV Visit Engagement During the Perinatal Period among Women in Lilongwe, Malawi.	AIDS and behavior	Giovenco D and Li Y and Kumwenda W and Frey M and Wallie S and Hosseinipour MC and Bengtson AM	https://pubmed.ncbi.nlm.nih.gov/39821057/	10.1007/s10461-024-04605-7	Primary search	Excluded	Wrong outcome
Late Re-Engagement Into HIV Care Among Adults in the Swiss HIV Cohort Study.	Journal of acquired immune deficiency syndromes (1999)	Haas AD and Kusejko K and Cavassini M and G√ºnthard H and St√∂ckle M and Calmy A and Bernasconi E and Schmid P and Egger M and Wandeler G	https://pubmed.ncbi.nlm.nih.gov/39748160/	10.1097/QAI.0000000000003597	Primary search	Excluded	Wrong population
Effectiveness of levonorgestrel implant and depot medroxyprogesterone acetate injectable for women with HIV on efavirenz.	AIDS (London, England)	Mollan KR and Pence BW and Westreich D and Bula A and Lemani C and Chapola J and Hagey JM and Diepstra K and Winston J and Phiri S and Chiwoko J and Chinula L and Hosseinipour MC and Hudgens MG and Cottrell ML and Pettifor A and Jonsson-Funk M and Tang JH	https://pubmed.ncbi.nlm.nih.gov/40176530/	10.1097/QAD.0000000000004201	Primary search	Excluded	Wrong outcome
Sociobehavioral determinants of nonretention among adolescents and young adults with HIV.	AIDS (London, England)	Hicks S and Jiang W and Kibugi J and Badia J and Richardson BA and Beima-Sofie K and Agot K and Kohler P and John-Stewart G	https://pubmed.ncbi.nlm.nih.gov/39912749/	10.1097/QAD.0000000000004141	Primary search	Excluded	Wrong outcome
[Pre-extensively and extensively drug-resistant tuberculosis, in Libreville, Gabon].	Revue des maladies respiratoires	Kombila UD and Manomba Boulingui C and N'Gomanda F and Mouity Mavoungou JV and Ngea Epossi CBH and Bivigou N and Tsioukaka S and Tshisekedi JDD and Mahoumbou J and Boguikouma JB	https://pubmed.ncbi.nlm.nih.gov/39179426/	10.1016/j.rmr.2024.06.011	Primary search	Excluded	Wrong outcome
Courier delivery of antiretroviral therapy: a cohort study of a South African private-sector HIV programme.	Journal of the International AIDS Society	Ruffieux Y and Folb N and Grimsrud A and Hislop M and Dunn L and Rohner E and Namubiru AM and Chinogurei C and Cornell M and Davies MA and Egger M and Maartens G and Haas AD	https://pubmed.ncbi.nlm.nih.gov/39295119/	10.1002/jia2.26360	Primary search	Excluded	Wrong outcome
Early Outcomes of Mental Health Screening Integrated Into Routine HIV Care in Malawi.	Global health, science and practice	Chikuse E and Hagstrom C and Smith D and Banda T and Chimbaka H and Nkhoma Z and Samuko M and Lichenya J and Hoffman R and Njala J and Phiri S and Phiri K and van Oosterhout JJ	https://pubmed.ncbi.nlm.nih.gov/39578095/	10.9745/GHSP-D-23-00517	Primary search	Excluded	Wrong outcome
Onset and predictors of first-line antiretroviral therapy treatment failure among children in Ethiopia: a systematic review and meta-analysis.	BMC pediatrics	Birhanu MY and Bekele GM and Endalew B and Alemu S and Lashargie CT and Birhanu DA and Mulualem A and Jemberie SS	https://pubmed.ncbi.nlm.nih.gov/39731032/	10.1186/s12887-024-05324-7	Primary search	Excluded	Wrong population
Retention of clients in HIV oral pre-exposure prophylaxis care in Engela, Namibia.	African journal of primary health care & family medicine	Kosmas K and Moyo E and Hlongwa M and Moyo P and Dzinamarira T and Shilunga A	https://pubmed.ncbi.nlm.nih.gov/40599026/	10.4102/phcfm.v17i1.4806	Primary search	Excluded	Wrong population
Implementation of a National Telephone Consultation Service for Clinicians in Mozambique.	Journal of the International Association of Providers of AIDS Care	Ruano M and Maiela A and Khapesse M and Cumbi C and Bene R and Uamir R and Branigan E and Lane J and Nacarapa E and Vio F and Mudender F	https://pubmed.ncbi.nlm.nih.gov/39949240/	10.1177/23259582251320394	Primary search	Excluded	Wrong study design	Wrong outcome
High retention among key populations initiated on HIV pre-exposure prophylaxis in Kigali City, Rwanda.	Journal of the International AIDS Society	Munyaneza A and Bhutada K and Shi Q and Zotova N and Nsereko E and Muhoza B and Kubwimana G and Murenzi G and Nyirazinyoye L and Anastos K and Patel VV and Ross J	https://pubmed.ncbi.nlm.nih.gov/39568160/	10.1002/jia2.26392	Primary search	Excluded	Wrong population
Mortality rates in a cohort of infants attending immunization clinics in Uganda (2017-2019).	PloS one	Sendagala S and Nakityo RB and Makumbi F and Lutalo T and Nabitaka L and Nalugoda F and Lukabwe I and Kasule J and Namara-Lugolobi E and Okwero MA and Asiimwe HT and Namukanja P and Ng'eno B and Dirlikov E and Delaney A	https://pubmed.ncbi.nlm.nih.gov/40408421/	10.1371/journal.pone.0324122	Primary search	Excluded	Wrong population
Effectiveness of dolutegravir-based treatment among HIV/AIDS patients in Nkembo Outpatient Treatment Center, Gabon.	AIDS research and therapy	Mangala C and Moukanda-Ifoundou R and Maulot-Bangola D and Moutsinga A and Mombo-Maganga C and Okolongo-Mayani SC and Ongali B and Lemamy GJ and Massolou-Outata R	https://pubmed.ncbi.nlm.nih.gov/40319303/	10.1186/s12981-025-00744-6	Primary search	Excluded	Wrong study design	Wrong outcome
Sociodemographic and Clinical Predictors of Weight Gain During the First Year of Antiretroviral Therapy among Adults Living With HIV in Urban Tanzania.	Journal of the International Association of Providers of AIDS Care	Chillo P and Muhihi A and Danaei G and Bakari M and Kwesigabo G and Njelekela M and Ulenga N and Fawzi WW and Mugusi F and Sudfeld CR	https://pubmed.ncbi.nlm.nih.gov/39360426/	10.1177/23259582241281010	Primary search	Excluded	Wrong study design	Wrong outcome
Retention in Care After Transition to Adult Care for Adolescents and Young Adults With HIV: A Systematic Review and Meta-Analysis.	International journal of public health	Shimbre MS and Belete AG and Guyo TG and Ma W	https://pubmed.ncbi.nlm.nih.gov/40196728/	10.3389/ijph.2025.1607733	Primary search	Excluded	Wrong study design	Wrong outcome
Rate and predictors of loss to follow-up in HIV care in a low-resource setting: analyzing critical risk periods.	BMC infectious diseases	Endebu T and Taye G and Deressa W	https://pubmed.ncbi.nlm.nih.gov/39425041/	10.1186/s12879-024-10089-6	Primary search	Excluded	Wrong outcome
Characterizing HIV seroconversions among a cohort of oral PrEP users in South Africa.	Journal of the International AIDS Society	Martin CE and Ramatsoma H and Chidumwa G and Cox LA and Mullick S	https://pubmed.ncbi.nlm.nih.gov/39985280/	10.1002/jia2.26421	Primary search	Excluded	Wrong population
PrEP Awareness and Coverage: Results from the 2022 South Africa Antenatal HIV Sentinel Survey.	AIDS and behavior	Shangase N and Kufa T and Cheyip M and Puren A	https://pubmed.ncbi.nlm.nih.gov/39939480/	10.1007/s10461-024-04609-3	Primary search	Excluded	Wrong population
Incidence and Risk Factors of Tuberculosis among Children Receiving Antiretroviral Therapy in Northwest, Ethiopia.	International journal of public health	Endalew G and Beyene MB and Kassie A and Wassie GT	https://pubmed.ncbi.nlm.nih.gov/40182420/	10.3389/ijph.2025.1607892	Primary search	Excluded	Wrong population
Mother-child dyads living with HIV in the Western Cape, South Africa: Undetectable = Undetectable?	Journal of the International AIDS Society	Anderson K and Rabie H and Eley BS and Frigati L and Nuttall J and Kalk E and Heekes A and Sridhar G and Ragone L and Vannappagari V and Mudaly V and Boulle A and Davies MA	https://pubmed.ncbi.nlm.nih.gov/39888181/	10.1002/jia2.26418	Primary search	Excluded	Wrong population
Intimate Partner Violence and HIV Outcomes Among Women Living with HIV in Durban, South Africa.	AIDS and behavior	Ojeaburu SO and Dorward J and Violette LR and Gibbs A and Shozi H and Sookrajh Y and Mhlongo T and Ngobese H and Garrett N and Drain PK	https://pubmed.ncbi.nlm.nih.gov/38869756/	10.1007/s10461-024-04318-x	Primary search	Excluded	Wrong study design	Wrong outcome
Assessing Outcomes in HIV Prevention and Treatment Programs With Female Sex Workers and Men Who Have Sex With Men: Expanded Polling Booth Survey Protocol.	JMIR public health and surveillance	Bhattacharjee P and McClarty LM and Kimani J and Isac S and Wanjiru Kabuti R and Kinyua A and Karakaja Okoyana J and Njeri Ndukuyu V and Musyoki H and Kiplagat A and Arimi P and Shaw S and Emmanuel F and Gandhi M and Becker M and Blanchard J	https://pubmed.ncbi.nlm.nih.gov/38896842/	10.2196/54313	Primary search	Excluded	Wrong publication type
Retention on antiretroviral therapy and drivers of lost-to-follow up in the Central African Republic: a longitudinal analysis.	Journal of the International AIDS Society	Tekpa G and Inikoutiyo J and Yonli C and Noguera C and Lujwiro PP and Gigout L and Hachimou A and Romaric S and Maba√Ølao R and Banthas MC and Mbia LB and Mbay PR and Romuald K and Sana A and Roberte F and Moret√≥-Planas L and Goemaere E and Mekiedje C and Ouanekpone S and N√∫√±ez-Andr√©s MA and Hoibak S and Vall√®s X	https://pubmed.ncbi.nlm.nih.gov/39639546/	10.1002/jia2.26387	Primary search	Excluded	Wrong study design	Wrong outcome
How do migrants living with HIV adhere to the HIV care process in high-income countries? A systematic review.	BMJ open	Goupil de Bouill√© J and Pascal C and Voyer B and Zeggagh J and Kherabi Y and de Andrade V and Macaux L and Delagreverie H and Gagnayre R and Bouchaud O and Vignier N	https://pubmed.ncbi.nlm.nih.gov/40345690/	10.1136/bmjopen-2024-093620	Primary search	Excluded	Wrong publication type
Exploring optimal HAART adherence rates in Ethiopian adults: a systematic review and meta-analysis.	Frontiers in public health	Gobezie MY and Tesfaye NA and Solomon T and Demessie MB and Fentie Wendie T and Tadesse G and Kassa TD and Berhe FT and Hassen M	https://pubmed.ncbi.nlm.nih.gov/39469205/	10.3389/fpubh.2024.1390901	Primary search	Excluded	Wrong publication type
'The tablets make a certain noise': uncovering barriers and enablers related to providing PMTCT services to adolescents and young women living with HIV in Zimbabwe.	HIV research & clinical practice	Sharer M and Haruzivishe C and Ndaimani A and Duffy M	https://pubmed.ncbi.nlm.nih.gov/38944816/	10.1080/25787489.2024.2371174	Primary search	Excluded	Wrong population	Wrong outcome
Factors influencing patients on antiretroviral therapy loss to follow up: A qualitative analysis of healthcare workers perspective.	PloS one	Kogi R and Krah T and Asampong E	https://pubmed.ncbi.nlm.nih.gov/38870228/	10.1371/journal.pone.0304592	Primary search	Excluded	Wrong study design
Hospitalization incidence among young children with HIV in the Western Cape, South Africa.	AIDS (London, England)	Anderson K and Eley BS and Rabie H and Muloiwa R and Nuttall J and Frigati L and Le Roux DM and Wessels T and Murray J and Mudaly V and Sridhar G and Ragone L and Vannappagari V and Euvrard J and Boulle A and Davies MA	https://pubmed.ncbi.nlm.nih.gov/40116048/	10.1097/QAD.0000000000004156	Primary search	Excluded	Wrong population
Exploring survival rates in HIV-infected Ethiopian children receiving HAART: a retrospective cohort study.	BMJ paediatrics open	Getaneh Y and Dejene Y and Adankie BT and Khairunisa SQ and Husada D and Kuntaman K and Lusida MI	https://pubmed.ncbi.nlm.nih.gov/39824536/	10.1136/bmjpo-2024-003022	Primary search	Excluded	Wrong population
Elevated stress-responsive biomarkers are associated with HIV acquisition in young women in rural South Africa.	AIDS (London, England)	Stoner MCD and Kelly NK and Gomez-Olive FX and Mall S and Wagner D and Aiello AE and Bhushan N and Kahn K and Pettifor AE	https://pubmed.ncbi.nlm.nih.gov/39022994/	10.1097/QAD.0000000000003981	Primary search	Excluded	Wrong study design	Wrong outcome
Examining barriers to antiretroviral therapy initiation in infants living with HIV in sub-Saharan Africa despite the availability of point-of-care diagnostic testing: a narrative systematic review.	Journal of the International AIDS Society	Chapuma CIJ and Sakala D and Nyang'wa MN and Hosseinipour MC and Mbeye N and Matoga M and Kumwenda MK and Chikweza A and Nyondo-Mipando AL and Mwapasa V	https://pubmed.ncbi.nlm.nih.gov/38965987/	10.1002/jia2.26284	Primary search	Excluded	Wrong population
Engaging the private sector to increase access to HIV services and increase sustainability of the HIV response.	BMC health services research	Marqusee H and Schowen R and Amanzi P and Baker S and Egena P and Hijazi M and Iyortim I and Kola-Jebutu A and Nandakumar AK and Odelola B and Peuse G and Pi√±a C and Pius J	https://pubmed.ncbi.nlm.nih.gov/40437511/	10.1186/s12913-025-12530-1	Primary search	Excluded	Wrong study design	Wrong outcome
Using machine learning to predict poor adherence to antiretroviral therapy among adolescents with HIV in low resource settings.	AIDS (London, England)	Najjuuko C and Brathwaite R and Xu Z and Kizito S and Lu C and Ssewamala FM	https://pubmed.ncbi.nlm.nih.gov/39998619/	10.1097/QAD.0000000000004163	Primary search	Excluded	Wrong study design
School environment and adolescent health: Results from the HPTN 068 cohort.	Annals of epidemiology	Jayaweera RT and Goin DE and Wagner RG and Neilands TB and Lippman SA and Kahn K and Pettifor A and Ahern J	https://pubmed.ncbi.nlm.nih.gov/39489404/	10.1016/j.annepidem.2024.10.010	Primary search	Excluded	Wrong outcome
Technology-Assisted Interventions in the Delivery of HIV Prevention, Care, and Treatment Services in Sub-Saharan Africa: Scoping Review.	Journal of medical Internet research	Kamulegeya LH and Kagolo I and Kabakaari B and Atuhaire J and Nasamula R and Bwanika JM	https://pubmed.ncbi.nlm.nih.gov/40233346/	10.2196/68352	Primary search	Excluded	Wrong population
Socioeconomic inequality in the outcomes of a psychological intervention for depression for South Africans with a co-occurring chronic disease: A decomposition analysis.	Social science & medicine (1982)	Obse A and Cleary S and Jacobs R and Myers B	https://pubmed.ncbi.nlm.nih.gov/39778438/	10.1016/j.socscimed.2024.117659	Primary search	Excluded	Wrong study design	Wrong outcome
Facilitators and barriers to optimum uptake of multimonth dispensing of antiretroviral treatment in Morogoro, Tanzania: a qualitative study.	BMJ open	Machumu N and Frumence G and Anaeli A	https://pubmed.ncbi.nlm.nih.gov/38890137/	10.1136/bmjopen-2023-080434	Primary search	Excluded	Wrong study design
TB incidence following accelerated TB preventive treatment scale-up campaigns in Uganda.	The international journal of tuberculosis and lung disease : the official journal of the International Union against Tuberculosis and Lung Disease	Musaazi J and Sekaggya-Wiltshire C and Zawedde-Muyanja S and Kalema N and Kavuma P and Namuwenge PM and Kambugu A and Ali MS and Brusselaers N and Manabe YC and Castelnuovo B	https://pubmed.ncbi.nlm.nih.gov/40495303/	10.5588/ijtld.24.0557	Primary search	Excluded	Wrong outcome
Evaluation of person-centered interventions to eliminate perinatal HIV transmission in Kisumu County, Kenya: A repeated cross-sectional study using aggregated registry data.	PLoS medicine	Odhiambo F and Onyango R and Mulwa E and Aluda M and Otieno L and Bukusi EA and Cohen CR and Murnane PM	https://pubmed.ncbi.nlm.nih.gov/39146355/	10.1371/journal.pmed.1004441	Primary search	Excluded	Wrong population	Wrong outcome
Viral suppression among patients in HIV/AIDS care at healthcare facilities in Ethiopia: Same-day antiretroviral initiation.	PloS one	Chachu KH and Maboe KA	https://pubmed.ncbi.nlm.nih.gov/40014620/	10.1371/journal.pone.0309579	Primary search	Excluded	Wrong study design	Wrong outcome
Uptake of HIV pre-exposure prophylaxis and contraception in South African hair salons: a study protocol for a pilot cluster randomised controlled trial.	BMJ open	Govere SM and Jarolimova J and Yan J and Shezi S and Ngcobo LM and Sagar S and Zionts D and Dube N and Parker RA and Psaros C and Bassett I	https://pubmed.ncbi.nlm.nih.gov/39806604/	10.1136/bmjopen-2023-083621	Primary search	Excluded	Wrong publication type
Clinic transfers and engagement in HIV care during the perinatal period across a network of healthcare centers in Lilongwe, Malawi.	BMC pregnancy and childbirth	Bengtson AM and Kumwenda W and Frey M and Waille S and Li Y and Lazar S and Matiya D and Miller WC and Hosseinipour MC	https://pubmed.ncbi.nlm.nih.gov/39367352/	10.1186/s12884-024-06865-6	Primary search	Excluded	Wrong population
Guidelines for the transfer of people living with HIV attending primary healthcare facilities in South Africa: a scoping review.	International health	Odayar J and Phillips TK and Hennessey C and Myer L	https://pubmed.ncbi.nlm.nih.gov/39446492/	10.1093/inthealth/ihae057	Primary search	Excluded	Wrong publication type
Long-term retention and positive deviant practices in Uganda's community client-led antiretroviral distribution groups (CCLADs): a mixed-methods study.	BMJ global health	Natukunda J and Baleeta K and Kiriya J and Ong KIC and Carandang RR and Muhwezi A and Shibanuma A and Jimba M	https://pubmed.ncbi.nlm.nih.gov/39134343/	10.1136/bmjgh-2024-015236	Primary search	Excluded	Wrong outcome
Traditional healer support to improve HIV viral suppression in rural Uganda (Omuyambi): study protocol for a cluster randomized hybrid effectiveness-implementation trial.	Trials	Sundararajan R and Hooda M and Lai Y and Nansera D and Audet C and Downs J and Lee MH and McNairy M and Muyindike W and Mwanga-Amumpaire J	https://pubmed.ncbi.nlm.nih.gov/38956628/	10.1186/s13063-024-08286-4	Primary search	Excluded	Wrong publication type
Incidence and predictors of lost to follow up among children receiving antiretroviral therapy a computing risk regression model.	Scientific reports	Mekonnen GB and Tilaye BA and Baye FD and Kefale D and Ewunetu M and Aytenew TM and Eshetie Y and Kerebeh G and Emiru TD and Demissie B and Ayen AA and Legesse BT and Wondie WT and Kassaw A and Bazezew LY and Endalew TL and Setargew KH and Baye AA	https://pubmed.ncbi.nlm.nih.gov/40394168/	10.1038/s41598-025-02645-0	Primary search	Excluded	Wrong population
Adherence to antiretroviral therapy among people living with HIV attending medication-assisted treatment clinics in Dar es Salaam, Tanzania: a cross-sectional study.	The Pan African medical journal	Mshangila JD and Mwanga HH and Shao ME and Msesa DJ and Mankaba CN	https://pubmed.ncbi.nlm.nih.gov/39092019/	10.11604/pamj.2024.47.186.40498	Primary search	Excluded	Wrong study design	Wrong outcome
Realist evaluation of a community-based antiretroviral therapy (CBART) programme for key populations in Benue State in Nigeria.	BMC infectious diseases	Ibiloye O and Decroo T and Masquillier C and Okonkwo P and Lynen L and Jwanle P and van Olmen J and van Belle S	https://pubmed.ncbi.nlm.nih.gov/39217280/	10.1186/s12879-024-09808-w	Primary search	Excluded	Wrong outcome
Subsequent pregnancies in the IMPAACT 2010/VESTED Trial: high rate of adverse outcomes in women living with HIV.	Journal of acquired immune deficiency syndromes (1999)	Fairlie L and Brummel S and Ziemba L and Coletti A and Chinula L and Shapiro R and Stringer J and Malonga G and Browning R and Chakhtoura N and Mmbaga BT and Mhembere TP and Omoz-Oarhe A and Nagaddya B and Naidoo M and Hoffman RM and Lockman S	https://pubmed.ncbi.nlm.nih.gov/39742354/	10.1097/qai.0000000000003473	Primary search	Excluded	Wrong outcome
Reduced bone density accrual among peripubertal boys with HIV in Zimbabwe.	AIDS (London, England)	Jeena L and Ferrand RA and Simms V and Kahari C and Bandason T and Rukuni R and Rehman AM and Rowland-Jones S and Hsieh AYY and Gregson CL	https://pubmed.ncbi.nlm.nih.gov/39912743/	10.1097/QAD.0000000000004134	Primary search	Excluded	Wrong population
Experiences and challenges of nurses in initiating antiretroviral drugs among adolescents living with HIV and AIDS in Thaba-Tseka, Lesotho.	African journal of AIDS research : AJAR	Likoti PG and Khuzwayo N	https://pubmed.ncbi.nlm.nih.gov/39412836/	10.2989/16085906.2024.2336261	Primary search	Excluded	Wrong outcome
Discussion of HIV and Other Sexually Transmitted Infections With Sex Partners of Nigerian Men Who Have Sex With Men and Transgender Women: Implications for Interventions to Promote Safer Sex Practices.	Journal of acquired immune deficiency syndromes (1999)	Tiamiyu AB and Hu F and Kokogho A and Charurat ME and Ekeh C and Adebajo S and Shoyemi E and Iroezindu M and Ake JA and Baral SD and Nowak RG and Crowell TA	https://pubmed.ncbi.nlm.nih.gov/39446488/	10.1097/QAI.0000000000003552	Primary search	Excluded	Wrong outcome
Follow-Up Outcomes of Children, Adolescents, and Young People on Darunavir-Based Third-Line Antiretroviral Therapy: Observational Cohort From 9 African Countries.	Journal of acquired immune deficiency syndromes (1999)	Tukei VJ and Machekano R and Tchounga BK and Khumalo PN and Tumwebaze R and Murandu M and Viana S and Masaba RO and Mokone-Mwape M and Chirwa L and Mashizwa S and Rakhmanina N and Tiam A	https://pubmed.ncbi.nlm.nih.gov/39085992/	10.1097/QAI.0000000000003498	Primary search	Excluded	Wrong outcome
Randomized Pilot Trial of the Text-Based Adherence Game for Ghanaian Youth with HIV.	AIDS and behavior	Tarantino N and Norman B and Enimil A and Asibey SO and Martyn-Dickens C and O'Neill K and Guthrie KM and Kwara A and Bock B and Mimiaga MJ and Brown LK	https://pubmed.ncbi.nlm.nih.gov/39719465/	10.1007/s10461-024-04560-3	Primary search	Excluded	Wrong publication type	Wrong outcome
Assessment of the HIV Enhanced Access Testing in the Emergency Department (HEATED) program in Nairobi, Kenya: a quasi-experimental prospective study.	HIV research & clinical practice	Aluisio AR and Smith-Sreen J and Offorjebe A and Maina W and Pirirei S and Kinuthia J and Bukusi D and Waweru H and Bosire R and Ojuka DK and Eastment MC and Katz DA and Mello MJ and Farquhar C	https://pubmed.ncbi.nlm.nih.gov/39290079/	10.1080/25787489.2024.2403958	Primary search	Excluded	Wrong outcome
Outcomes After Loss to Follow-Up for Pregnant and Postpartum Women Living With HIV and Their Children in Kenya: A Prospective Cohort Study.	Journal of acquired immune deficiency syndromes (1999)	Humphrey J and Kipchumba B and Alera M and Sang E and Musick B and Muli L and Kipsang J and Songok J and Yiannoutsos C and Wools-Kaloustian K	https://pubmed.ncbi.nlm.nih.gov/39436797/	10.1097/QAI.0000000000003487	Primary search	Excluded	Wrong population
Treatment Outcomes of Tuberculosis Among Artisanal and Small-Scale Miners in Zimbabwe: A Follow-Up Observational Study Using Secondary Data.	International journal of environmental research and public health	Moyo D and Kavenga F and Ncube RT and Moyo F and Chiboyiwa N and Nyambo A and Madziva G and Ncube M and Muzvidziwa O and Mperi T and Chigaraza B and Chizana VV and Chinove PR and Mudzingwa F and Mutungamiri K and Timire C	https://pubmed.ncbi.nlm.nih.gov/39457255/	10.3390/ijerph21101282	Primary search	Excluded	Wrong outcome
A qualitative study on reasons for women's loss and resumption of Option B plus care in Ethiopia.	Scientific reports	Facha W and Tadesse T and Wolka E and Astatkie A	https://pubmed.ncbi.nlm.nih.gov/39271746/	10.1038/s41598-024-71252-2	Primary search	Excluded	Wrong population
Preliminary Impact of Group-Based Interventions on Stigma and the Mental Health of Caregivers of Adolescents Living with HIV in Uganda.	AIDS and behavior	Nabunya P and Kizito S and Naseh M and Raymond A and Ssentumbwe V	https://pubmed.ncbi.nlm.nih.gov/38683434/	10.1007/s10461-024-04353-8	Primary search	Excluded	Wrong outcome
Arts-based analysis of conservation education field trips for young people to observe wild lemurs in Southern Madagascar.	Folia primatologica; international journal of primatology	Walker-Bolton AD and Ralison D and Milliasse RF	https://pubmed.ncbi.nlm.nih.gov/39357879/	10.1163/14219980-bja10038	Primary search	Excluded	Wrong study design	Wrong outcome
Mortality, loss to follow-up and advanced HIV disease following virologic success in West African HIV-2 patients.	PloS one	Koffi JJ and Boni SP and Mba L and Bitty-Anderson A and Tchabert AG and Toure FY and Coffie PA and Inwoley A and Eholie SP and Ekouevi DK and Tchounga B	https://pubmed.ncbi.nlm.nih.gov/40173160/	10.1371/journal.pone.0317223	Primary search	Excluded	Wrong outcome
Provider perceptions of young people living with HIV and unhealthy alcohol use in Southwestern Uganda: a qualitative study.	Addiction science & clinical practice	Odokonyero RF and Nakasujja N and Turiho A and Sanyu N and Muyindike WR and Nansera D and Semitala F and Kamya MR and Katahoire AR and Hahn JA and Camlin CC and Muhwezi WW	https://pubmed.ncbi.nlm.nih.gov/39223677/	10.1186/s13722-024-00495-1	Primary search	Excluded	Wrong study design
High STI burden among a cohort of adolescents aged 12-19 years in a youth-friendly clinic in South Africa.	PloS one	Price MA and Kuteesa M and Oladimeji M and Brumskine W and Edward V and Makkan H and Mthembu F and Muturi-Kioi V and Chetty-Makkan C and Maenetje P	https://pubmed.ncbi.nlm.nih.gov/38985722/	10.1371/journal.pone.0306771	Primary search	Excluded	Wrong outcome
Preferences for Delivery of HIV Prevention Services Among Healthcare Users in South Africa: A Discrete Choice Experiment.	AIDS and behavior	Martin CE and Blaauw D and Nongena P and Chidumwa G and Dada S and Jack S and Butler V and Mullick S	https://pubmed.ncbi.nlm.nih.gov/39349906/	10.1007/s10461-024-04519-4	Primary search	Excluded	Wrong population
Cost analysis of adding hypertension and diabetes management into routine HIV care in Mbarara and Ibanda districts, Uganda.	BMC health services research	Ninsiima M and Basu S and Husain MJ and Kawungezi PC and Kabami Z and Simbwa BN and Bulage L and Kruse M and Tetlow S and Kadobera D and Ssali M and Migisha R and Ario AR and Kostova D	https://pubmed.ncbi.nlm.nih.gov/39538306/	10.1186/s12913-024-11825-z	Primary search	Excluded	Wrong study design	Wrong outcome
Incidence and predictors of common opportunistic infections among children less than 15 years of age on antiretroviral therapy in Ethiopia: a systematic review and meta-analysis.	BMC infectious diseases	Wudu MA and Belete MA and Yosef ST and Gelmo AT and Ali YS and Birhanu TA	https://pubmed.ncbi.nlm.nih.gov/40221651/	10.1186/s12879-025-10945-z	Primary search	Excluded	Wrong population
The effect of protecting women against economic shocks to fight HIV in Cameroon, Africa: The POWER randomised controlled trial.	PLoS medicine	L√©pine A and Szawlowski S and Nitcheu E and Cust H and Defo Tamgno E and Noo J and Procureur F and Mfochive I and Billong S and Tamoufe U	https://pubmed.ncbi.nlm.nih.gov/39446721/	10.1371/journal.pmed.1004355	Primary search	Excluded	Wrong study design	Wrong outcome
Monitoring Patient Adherence and Follow-up in Option B+‚ÄâProgram: Understanding Healthcare Workers' Practices, Challenges, and Facilitators in Lilongwe, Malawi.	Journal of the International Association of Providers of AIDS Care	Kumwenda W and Bengtson AM and Wallie S and Bula AK and Villiera JB and Ngoma E and Hosseinipour MC and Mwapasa V	https://pubmed.ncbi.nlm.nih.gov/39558677/	10.1177/23259582241299006	Primary search	Excluded	Wrong population
Persistent advanced HIV disease in rural KwaZulu-Natal, South Africa: Trends, characteristics, and the urgent need for targeted interventions.	PloS one	Kitenge MK and Fatti G and Eshun-Wilson I and Nyasulu PS	https://pubmed.ncbi.nlm.nih.gov/39965033/	10.1371/journal.pone.0317674	Primary search	Excluded	Wrong study design	Wrong outcome
"If It Weren't for This, We'd Be Sick"-Perspectives From Participants of a Couple-Based HIV Treatment and Support Program During Prenatal and Postpartum Periods in Zamb√©zia Province, Mozambique.	Journal of acquired immune deficiency syndromes (1999)	Brooks HL and Graves E and De Schacht C and Em√≠lio A and Matino A and Aboobacar A and Audet CM	https://pubmed.ncbi.nlm.nih.gov/38032747/	10.1097/QAI.0000000000003351	Primary search	Excluded	Wrong publication type	Wrong outcome
Chronic High-Level Parasitemia in HIV-Infected Individuals With or Without Visceral Leishmaniasis in an Endemic Area in Northwest Ethiopia: Potential Superspreaders?	Clinical infectious diseases : an official publication of the Infectious Diseases Society of America	van Griensven J and van Henten S and Kibret A and Kassa M and Beyene H and Abdellati S and de Hondt A and Adriaensen W and Vogt F and Pareyn M and Ritmeijer K and Diro E	https://pubmed.ncbi.nlm.nih.gov/38193647/	10.1093/cid/ciae002	Primary search	Excluded	Wrong study design	Wrong outcome
Effectiveness of HIV self-testing when offered within assisted partner services in Western Kenya (APS-HIVST Study): a cluster randomized controlled trial.	Journal of the International AIDS Society	Roy Paladhi U and Katz DA and Otieno G and Hughes JP and Lagat H and Masyuko S and Sharma M and Macharia P and Bosire R and Mugambi M and Kariithi E and Farquhar C	https://pubmed.ncbi.nlm.nih.gov/38965976/	10.1002/jia2.26298	Primary search	Excluded	Wrong publication type	Wrong outcome
Intervention fidelity and factors affecting the process of implementing a mobile phone text messaging intervention among adolescents living with HIV: a convergent mixed-methods study in southern Ethiopia.	BMJ open	Tunje A and Persson H√Ö and Jerene D and Hallstrom I	https://pubmed.ncbi.nlm.nih.gov/38960459/	10.1136/bmjopen-2023-077128	Primary search	Excluded	Wrong population	Wrong outcome
Results of the Sukuma Ndoda ("Stand up, Man") HIV Self-Screening and Assisted Linkage to Care Project in Johannesburg: A Quasi-Experimental Pre-Post Evaluation.	Journal of acquired immune deficiency syndromes (1999)	Lippman SA and Grignon JS and Ditshwane B and West RL and Gilmore HJ and Mazibuko S and Mongwe LG and Neilands TB and Gutin SA and O'Connor C and Santana MA and Majam M	https://pubmed.ncbi.nlm.nih.gov/38916430/	10.1097/QAI.0000000000003442	Primary search	Excluded	Wrong study design	Wrong outcome
Long-term impact of an integrated HIV/non-communicable disease care intervention on patient retention in care and clinical outcomes in East Africa.	Tropical medicine & international health : TM & IH	Namakoola I and Moyo F and Birungi J and Kivuyo S and Karoli P and Mfinanga S and Nyirenda M and Jaffar S and Garrib A	https://pubmed.ncbi.nlm.nih.gov/38973259/	10.1111/tmi.14026	Primary search	Excluded	Wrong study design	Wrong outcome
Adaptation and feasibility of WHO PM+ for adolescents living with HIV in KwaZulu-Natal Province, South Africa: an implementation feasibility study protocol.	BMJ open	Wambua GN and Stein A and Seedat S and Sijbrandij M and Baisley K and Shahmanesh M and Seeley J and Ngwenya N	https://pubmed.ncbi.nlm.nih.gov/38986556/	10.1136/bmjopen-2024-088992	Primary search	Excluded	Wrong publication type
High Incidence of Tuberculosis in Young Children Living With HIV in the Western Cape, South Africa.	Journal of acquired immune deficiency syndromes (1999)	Anderson K and Rabie H and Eley BS and Frigati L and Nuttall J and Kalk E and Heekes A and Smith M and Boulle A and Mudaly V and Davies MA	https://pubmed.ncbi.nlm.nih.gov/39745685/	10.1097/QAI.0000000000003591	Primary search	Excluded	Wrong population
Correcting mortality estimates among children and youth on antiretroviral therapy in southern Africa: A comparative analysis between a multi-country tracing study and linkage to a health information exchange.	Tropical medicine & international health : TM & IH	Nyakato P and Schomaker M and Boulle A and Euvrard J and Wood R and Eley B and Prozesky H and Christ B and Anderegg N and Ayakaka I and Rafael I and Kunzekwenyika C and Moore CB and van Lettow M and Chimbetete C and Mbewe S and Ballif M and Egger M and Yiannoutsos CT and Cornell M and Davies MA	https://pubmed.ncbi.nlm.nih.gov/38961819/	10.1111/tmi.14030	Primary search	Excluded	Wrong population
Outcomes of HIV-infected children on antiretroviral therapy for at least 10 years at the Essos Hospital Centre, Cameroon: contributing to the elimination of paediatric AIDS in tropical settings.	Journal of tropical pediatrics	Njom Nlend AE and Fokam J and Mekoui S and Ep√©e Ngou√© J and Nga Motaze AC and Colizzi V and Perno CF and Ndjolo A and Halle-Ekane GE and Sandie A	https://pubmed.ncbi.nlm.nih.gov/39673741/	10.1093/tropej/fmae052	Primary search	Excluded	Wrong population
Proportional Hazards Model on Attrition and its Predictors in Community Antiretroviral Refill Groups among ART Users in Eastern Ethiopia.	Journal of the International Association of Providers of AIDS Care	Asmare L and Bayou FD and Arefaynie M and Mekonen AM and Tareke AA and Keleb A and Abera KM and Kebede N and Gebeyehu EM and Ayres A and Tsega Y and Endawkie A and Kebede SD and Abeje ET and Enyew EB and Daba C	https://pubmed.ncbi.nlm.nih.gov/39165103/	10.1177/23259582241273338	Primary search	Excluded	Wrong publication type	Wrong outcome
Availability and readiness of public health facilities to provide differentiated service delivery models for HIV treatment in Zambia: implications for better treatment outcomes.	Frontiers in public health	Kaonga P and Sampa M and Musukuma M and Mulawa MJ and Mulavu M and Sitali D and Moonga G and Mweemba O and Matenga TF and Zyambo C and Hamoonga T and Phiri H and Halwindi H and Chavula MP and Zulu JM and Jacobs C	https://pubmed.ncbi.nlm.nih.gov/39568605/	10.3389/fpubh.2024.1396590	Primary search	Excluded	Wrong study design	Wrong outcome
Behaviourally-informed two-way text messaging to improve return to HIV care in South Africa: evidence from a randomised controlled trial.	medRxiv : the preprint server for health sciences	Njuguna C and Mistri P and Long L and Chetty-Makkan C and Maughan-Brown B and Buttenheim A and Schmucker L and Pascoe S and Thirumurthy H and O'Connor C and Mutasa B and Rees K	https://pubmed.ncbi.nlm.nih.gov/39228693/	10.1101/2024.08.19.24312207	Primary search	Full text screen
Viral load undetectable state and predictors among children and adolescents living with HIV in South Gondar, Ethiopia, 2023: an 8-year retrospective cohort study.	BMJ open	Chanie ES and Feleke DG and Emiru TD and Abuhay AG and Hailemeskel HS and Baye AA and Bantie B and Amare AT and Nega TD and Anley DT and Dessie AM and Asnakew S and Moges N and Kassahun WM and Diress MA and Asfaw AK and Ferede DA and Wondifraw EB and Jimma MS and GebreEyesus FA and Chanie SS	https://pubmed.ncbi.nlm.nih.gov/39461862/	10.1136/bmjopen-2023-083206	Primary search	Excluded	Wrong outcome
Feasibility of implementing viral hepatitis services into a correctional service facility in Cape Town, South Africa.	The International journal on drug policy	Scheibe A and Steingo J and Grace G and Savva H and Sonderup M and Hausler H and Spearman CW	https://pubmed.ncbi.nlm.nih.gov/39855009/	10.1016/j.drugpo.2025.104710	Primary search	Excluded	Wrong study design	Wrong outcome
Evaluation of differentiated service delivery models on HIV treatment retention among key populations in Nigeria: a prospective cohort analysis.	BMC public health	Eluwa GIE and Geibel S and Callens S and Vu L and Iyortim I	https://pubmed.ncbi.nlm.nih.gov/40108577/	10.1186/s12889-025-21630-w	Primary search	Excluded	Wrong study design	Wrong outcome
Defining community-led monitoring and its role in programme-embedded learning: lessons from the Citizen Science Project in Malawi and South Africa.	Journal of the International AIDS Society	Lauer KJ and Soboyisi M and Kassam CA and Mseu D and Oberth G and Baptiste SL	https://pubmed.ncbi.nlm.nih.gov/38988038/	10.1002/jia2.26277	Primary search	Excluded	Wrong outcome
Sustainability of opioid agonist therapy programmes in Belarus, the Republic of Moldova, Tajikistan and Ukraine in the context of transition from Global Fund support during 2020-2023.	Harm reduction journal	Stuikyte R and Varentsov I and Malikov N and Dvoriak S and Filippovych M and Latypov A and Kralko A and Iatco A and Cook C	https://pubmed.ncbi.nlm.nih.gov/39407276/	10.1186/s12954-024-01050-6	Primary search	Excluded	Wrong population
'Not taking medications and taking medication, it was the same thing:' perspectives of antiretroviral therapy among people hospitalised with advanced HIV disease.	BMC infectious diseases	Loveday M and Hlangu S and Manickchund P and Govender T and Furin J	https://pubmed.ncbi.nlm.nih.gov/39138390/	10.1186/s12879-024-09729-8	Primary search	Excluded	Wrong study design
Acceptability, feasibility and preliminary effectiveness of the mHealth intervention, InTSHA, on retention in care and viral suppression among adolescents with HIV in South Africa: a pilot randomized clinical trial.	AIDS care	Zanoni BC and Archary M and Sibaya T and Musinguzi N and Gethers CT and Goldstein M and Bergam S and Psaros C and Marconi VC and Haberer JE	https://pubmed.ncbi.nlm.nih.gov/38976571/	10.1080/09540121.2024.2361240	Primary search	Excluded	Wrong outcome
Incidence of mother-to-child transmission of HIV and predictors of positivity among HIV exposed infants in South Gondar public hospitals, Northwest Ethiopia: competing risk regression model.	BMC pediatrics	Tilaye BA and Hailemeskel HS and Baye FD and Hailu MK and Mekonnen GB and Arage G and Birhane BM and Tibebu NS and Moges N	https://pubmed.ncbi.nlm.nih.gov/39304894/	10.1186/s12887-024-05061-x	Primary search	Excluded	Wrong population
Food insecurity and its severity among adults receiving antiretroviral therapy in health facilities, northcentral Ethiopia: a multi-facility-based cross-sectional study.	Frontiers in public health	Boneya DJ and Ahmed AA and Yalew AW	https://pubmed.ncbi.nlm.nih.gov/39104892/	10.3389/fpubh.2024.1380958	Primary search	Excluded	Wrong study design	Wrong outcome
Tuberculosis treatment outcome of TB/HIV co-infected patients at Adare Hospital, Hawassa City Administration, Sidama Region.	BMC infectious diseases	Woldesemayat EM and Gari T	https://pubmed.ncbi.nlm.nih.gov/39528948/	10.1186/s12879-024-10181-x	Primary search	Excluded	Wrong outcome
Community Health Worker Optimization of Antihypertensive Care in HIV (COACH): Study protocol for a pilot trial of an intervention to improve hypertension care among Tanzanians with HIV.	PloS one	Min Htike WY and Manavalan P and Wanda L and Haukila K and Mmbaga BT and Sakita FM and Zebedayo R and Gwasma F and Jafar T and Bosworth HB and Thielman NM and Hertz JT	https://pubmed.ncbi.nlm.nih.gov/39689146/	10.1371/journal.pone.0315027	Primary search	Excluded	Wrong publication type
Multidrug-resistant tuberculosis treatment outcomes and associated factors at Yirgalem General Hospital, Sidama Region, South Ethiopia: a retrospective cohort study.	BMC pulmonary medicine	Kebede AH and Mamo H	https://pubmed.ncbi.nlm.nih.gov/39438829/	10.1186/s12890-024-03350-w	Primary search	Excluded	Wrong outcome
Using the Health Belief Model to Understand Why Making Oral HIV Self-Testing Available to Truck Drivers in Kenya Had Little Impact on Six-Month Testing.	AIDS and behavior	Oo TAA and Romo ML and George G and Mwai E and Nyaga E and Mantell JE and Odhiambo JO and Govender K and Kelvin EA	https://pubmed.ncbi.nlm.nih.gov/39425856/	10.1007/s10461-024-04500-1	Primary search	Excluded	Wrong outcome
Leadership, cohesion, and stress in primary care facilities and retention in chronic care in rural northeast South Africa before and during the COVID-19 pandemic: A longitudinal study.	Journal of global health	Leslie HH and Sibanda M and Kahn K and Tollman SM and Masilela N and G√≥mez-Oliv√© FX and Lippman SA and Kabudula CW	https://pubmed.ncbi.nlm.nih.gov/39652086/	10.7189/jogh.14.05035	Primary search	Excluded	Wrong study design	Wrong outcome
The heterogeneity among people re-engaging in antiretroviral therapy highlights the need for a differentiated approach: results from a cross-sectional study in Johannesburg, South Africa.	Journal of the International AIDS Society	Mutyambizi C and Rees K and Grimsrud A and Ndou R and Wilkinson LS	https://pubmed.ncbi.nlm.nih.gov/39648158/	10.1002/jia2.26395	Primary search	Excluded	Wrong study design	Wrong outcome
Evaluating compliance with quality indicators of HIV and AIDS clinical care and analyzing those associated with mortality in the Democratic Republic of Congo.	BMC infectious diseases	Muzumbukilwa TW and Dieudonne BM and Manimani RG and Mushebenge AG and Vagiri RV and Nlooto M	https://pubmed.ncbi.nlm.nih.gov/39609662/	10.1186/s12879-024-10253-y	Primary search	Excluded	Wrong outcome
New Window Into Hepatitis B in Africa: Liver Sampling Combined With Single-Cell Omics Enables Deep and Longitudinal Assessment of Intrahepatic Immunity in Zambia.	The Journal of infectious diseases	Musonda T and Wallace MS and Patel H and Martin OP and Oetheimer C and Mwakamui S and Sinkala E and Nsokolo B and Kanunga A and Lauer G and Chung RT and Wandeler G and Bhattacharya D and Kelly P and Alatrakchi N and Vinikoor MJ	https://pubmed.ncbi.nlm.nih.gov/38332750/	10.1093/infdis/jiae054	Primary search	Excluded	Wrong study design	Wrong outcome
Assessing the impact of a community-based psychodrama intervention on mental health promotion of adolescents and young adults in Mozambique: A mixed-methods study.	Journal of global health	Benoni R and Malesani C and Sartorello A and Cardoso H and Chaguruca I and Alamo C and Putoto G and Brigadoi G and Zin A and Don√† D and Giaquinto C and Gatta M	https://pubmed.ncbi.nlm.nih.gov/39051689/	10.7189/jogh.14.04182	Primary search	Excluded	Wrong outcome
Attrition from care and its predictors among women exposed to dolutegravir- and efavirenz-based first-line antiretroviral therapy in Ethiopia: a before-and-after study.	Frontiers in public health	Facha W and Tadesse T and Wolka E and Astatkie A	https://pubmed.ncbi.nlm.nih.gov/39015389/	10.3389/fpubh.2024.1385441	Primary search	Excluded	Wrong study design	Wrong outcome
Using FRAME to characterize provider-identified adaptations to a stepped care intervention for adolescents and youth living with HIV in Kenya: a mixed methods approach.	Journal of the International AIDS Society	Chhun N and Oketch D and Agot K and Mangale DI and Badia J and Kibugi J and Jiang W and Kirk M and Richardson BA and Kohler PK and John-Stewart G and Beima-Sofie K	https://pubmed.ncbi.nlm.nih.gov/38965971/	10.1002/jia2.26261	Primary search	Excluded	Wrong outcome
User-informed tailoring of electronic and in-person peer navigation strategies to improve retention in HIV care for adolescents and young adults: a qualitative inquiry.	AIDS care	Kwena ZA and Oketch BA and Beres LK and Lewis-Kulzer J and Akama EO and Sang NM and Adhiambo HF and Iguna S and Ontuga GM and Nyandieka E and Shade S and Bukusi EA and Geng E and Abuogi LL	https://pubmed.ncbi.nlm.nih.gov/38838007/	10.1080/09540121.2024.2361821	Primary search	Excluded	Wrong study design
Assessing the Response Results of an mHealth-Based Patient Experience Survey Among People Receiving HIV Care in Lusaka, Zambia: Cohort Study.	Journal of medical Internet research	Mutale J and Sikombe K and Mwale B and Lumpa M and Simbeza S and Bukankala C and Mukamba N and Mody A and Beres LK and Holmes CB and Bolton Moore C and Geng EH and Sikazwe I and Pry JM	https://pubmed.ncbi.nlm.nih.gov/39348170/	10.2196/54304	Primary search	Excluded	Wrong study design	Wrong outcome
Low completion rate for the 6-months course of isoniazid preventive therapy among people living with HIV, North Eastern Uganda, 2015-2017.	The Pan African medical journal	Eurien D and Okethwangu D and Aliddeki DM and Kisaakye E and Nguna J and Bulage L and Mugerwa S and Ario AR	https://pubmed.ncbi.nlm.nih.gov/39525548/	10.11604/pamj.2024.48.122.36745	Primary search	Excluded	Wrong outcome
Giving adolescent girls and young women a foothold: Economic strengthening as a key protection strategy against HIV infection in South Africa.	African journal of AIDS research : AJAR	Hartnack A and McLoughlin J and Pretorius A and Hausler H	https://pubmed.ncbi.nlm.nih.gov/39700317/	10.2989/16085906.2024.2430773	Primary search	Excluded	Wrong outcome
Findings From the Todurujo na Kadurok (Empowering Youth) HIV Self-Testing and Edutainment Comic Randomized Controlled Trial With Refugee Youth in a Humanitarian Setting in Uganda.	Journal of the International Association of Providers of AIDS Care	Logie CH and Loutet MG and Okumu M and MacKenzie F and Coelho M and Lukone SO and Kisubi N and Malhi A and Kyambadde P and Mbuagbaw L	https://pubmed.ncbi.nlm.nih.gov/39692067/	10.1177/23259582241307057	Primary search	Excluded	Wrong study design	Wrong outcome
Time to viral load suppression and its predictors among people living with HIV on antiretroviral therapy in Gebi Resu zone, Afar Region, Ethiopia, 2023.	Frontiers in public health	Chirnet AT and Habtewold EM and Aman H and Wakwoya EB and Workie SG	https://pubmed.ncbi.nlm.nih.gov/39529713/	10.3389/fpubh.2024.1384787	Primary search	Excluded	Wrong study design	Wrong outcome
Prevalence of Paid Sex and Associated Factors Among Women and Men Attending HIV Voluntary Counseling and Testing in Kinshasa, Democratic Republic of the Congo: A Prospective Cohort.	Archives of sexual behavior	Carlos S and Reina G and Burgue√±o E and Makonda B and de Irala J and Beltramo C and D√≠az Herr√°ez P and Burgo CL	https://pubmed.ncbi.nlm.nih.gov/39147958/	10.1007/s10508-024-02939-w	Primary search	Excluded	Wrong outcome
Soccer and Vocational Training are Ineffective Delivery Strategies to Prevent HIV and Substance Abuse by Young, South African Men: A Cluster Randomized Controlled Trial.	AIDS and behavior	Rotheram-Borus MJ and Tomlinson M and Stewart J and Skiti Z and Rabie S and Wang J and Almirol E and Vogel L and Christodoulou J and Weiss RE	https://pubmed.ncbi.nlm.nih.gov/39259241/	10.1007/s10461-024-04458-0	Primary search	Excluded	Wrong outcome
KIR2DL1 gene is a surrogate marker of protection against infection-related hospitalization among HIV-1 unexposed versus exposed uninfected infants in Cameroon.	BMC immunology	Simeni LK and Ekali GL and Yengo CK and Wouambo RK and Fischer J and Bessong OMA and Fokam J and Yindom LM and Nguedia JCA	https://pubmed.ncbi.nlm.nih.gov/39090586/	10.1186/s12865-024-00645-9	Primary search	Excluded	Wrong population
Cohort profile: the potentially preventable burden of community-acquired pneumonia in South African adults in the era of widespread PCV13 immunisation and antiretroviral therapy roll-out, before and during the COVID-19 pandemic - the multicentre, multimethod PotPrev Study.	BMJ open	Nabeemeeah F and Sabet N and Otwombe K and Hlongwane K and Mlambo LM and Moloantoa T and Wong M and Mangena P and Abraham P and Swanepoel F and Moosa F and von Gottberg A and Cohen C and Southern J and Fletcher M and Dunne E and Ndungane-Tlakula B and Begier E and Gray S and Gessner BD and Naidoo J and Milovanovic M and Variava E and Martinson N	https://pubmed.ncbi.nlm.nih.gov/39806691/	10.1136/bmjopen-2023-080553	Primary search	Excluded	Wrong study design	Wrong outcome
The effect of proactive, interactive, two-way texting on 12-month retention in antiretroviral therapy: Findings from a quasi-experimental study in Lilongwe, Malawi.	PloS one	Feldacker C and Klabbers RE and Huwa J and Kiruthu-Kamamia C and Thawani A and Tembo P and Chintedza J and Chiwaya G and Kudzala A and Bisani P and Ndhlovu D and Seyani J and Tweya H	https://pubmed.ncbi.nlm.nih.gov/39208237/	10.1371/journal.pone.0298494	Primary search	Excluded	Wrong study design	Wrong outcome
Development and feasibility of the peer and nurse-led HIV Self-Testing Education and Promotion (STEP) intervention among social networks of men in Dar es Salaam, Tanzania: application of the ADAPT-ITT model.	BMC health services research	Conserve DF and Abu-Ba'are GR and Janson S and Mhando F and Munisi GV and Drezgic B and Rehani A and Sims W and Ritchwood TD and Choko AT and Mushy SE and Johnson C and Jennings Mayo-Wilson L and Komba A and Urasa P and Nelson LE and Mbita G	https://pubmed.ncbi.nlm.nih.gov/39358728/	10.1186/s12913-024-11586-9	Primary search	Excluded	Wrong study design	Wrong outcome
Factors associated with completion of intensive adherence counseling among people living with HIV at a large referral hospital in Uganda: a retrospective analysis.	BMC health services research	Okot SP and Izudi J and Ssenyonga R and Babirye JN	https://pubmed.ncbi.nlm.nih.gov/39294641/	10.1186/s12913-024-11528-5	Primary search	Excluded	Wrong study design	Wrong outcome
Determinants of non-testing for HIV among women during antenatal care follow up in sub-saharan Africa: a hierarchical analysis of recent Demographic and Health Survey datasets.	BMC health services research	Tamir TT and Zegeye AF and Mekonen EG and Liyew B and Workneh BS	https://pubmed.ncbi.nlm.nih.gov/39633365/	10.1186/s12913-024-12035-3	Primary search	Excluded	Wrong population
Incidence and predictors of attrition from HIV treatment among adults living with HIV in high-caseload facilities following implementation of universal test and treat strategy in Ethiopia: A prospective cohort study.	HIV medicine	Bekele A and Ahmed I and Tefera F and Yimam JA and Woldeselassie FT and Abera G and Ahmed J and Mekonnen A and Haile A and Yohannes F and Getachew M and Abdella S and Shah M	https://pubmed.ncbi.nlm.nih.gov/39107614/	10.1111/hiv.13691	Primary search	Excluded	Wrong study design	Wrong outcome
Time to major adverse drug reactions and its predictors among children on antiretroviral treatment at northwest Amhara selected public hospitals northwest; Ethiopia, 2023.	PloS one	Tsega BS and Habtamu A and Wubie M and Telayneh AT and Endalew B and Habtegiorgis SD and Birhanu MY and Kebede WM and Bishaw KA	https://pubmed.ncbi.nlm.nih.gov/39361573/	10.1371/journal.pone.0309796	Primary search	Excluded	Wrong population
Violence as an obstacle to HIV medication adherence and viral suppression: A daily diary investigation among adolescent boys.	Social science & medicine (1982)	Inman EM and Zhang X and Madi P and Ramsammy CW and Hammock AC and Violari A and Kidman R	https://pubmed.ncbi.nlm.nih.gov/39616791/	10.1016/j.socscimed.2024.117549	Primary search	Excluded	Wrong outcome
Reducing family and school-based violence at scale: a large-scale pre-post study of a parenting programme delivered to families with adolescent girls in Tanzania.	BMJ global health	Lachman J and Wamoyi J and Martin M and Han Q and Calder√≥n Alfaro FA and Mgunga S and Nydetabura E and Manjengenja N and Wambura M and Shenderovich Y	https://pubmed.ncbi.nlm.nih.gov/39581633/	10.1136/bmjgh-2024-015472	Primary search	Excluded	Wrong outcome
"I was given PrEP, but had no privacy": Mystery shopper perspectives of PrEP counseling for adolescent girls and young women in Kisumu County, Kenya.	PloS one	Vera M and Aketch H and Omom C and Otieno F and Owiti G and Sila J and Kinuthia J and Beima-Sofie K and Pintye J and Kemunto V and Akim E and John-Stewart G and Kohler P	https://pubmed.ncbi.nlm.nih.gov/39159171/	10.1371/journal.pone.0309075	Primary search	Excluded	Wrong population
Viral load suppression and retention in care among children and adolescents receiving multi-month anti-retroviral therapy refills: a program data review in Uganda.	BMC pediatrics	Ainembabazi B and Ssebunya RN and Akobye W and Mugume A and Nahirya-Ntege P and Birungi DJ and Maganda AK and Elyanu PJ and Kiragga D	https://pubmed.ncbi.nlm.nih.gov/39645566/	10.1186/s12887-024-05295-9	Primary search	Excluded	Wrong population	Wrong outcome
Developing a framework for understanding policy decision-making behaviors in the transition of an HIV prevention program towards sustainability: a case study from Zambia's voluntary medical male circumcision program.	Gates open research	Gantayat N and Baer J and Gangaramany A and Kretschmer S and Surana R and Samona A and Mukamba N and Jere B and Chinsenga T and Prasad R and Goetschius S and Sharma S	https://pubmed.ncbi.nlm.nih.gov/39319309/	10.12688/gatesopenres.15189.2	Primary search	Excluded	Wrong publication type	Wrong study design
Loss to follow-up and its predictors among children living with HIV on antiretroviral therapy, southern Oromia, Ethiopia: a 5-year retrospective cohort study.	BMJ open	Bankere AW and Daba SG and Ami B and Gedefa LK and Lencha B	https://pubmed.ncbi.nlm.nih.gov/39089715/	10.1136/bmjopen-2023-078370	Primary search	Excluded	Wrong population
Tushirikiane-4-Uthabiti (Supporting Each Other For Resilience): study protocol of a mental health, HIV self-testing and livelihoods randomised controlled trial for advancing HIV prevention outcomes among urban refugee youth in Kampala, Uganda.	BMJ open	Logie CH and Okumu M and Tailor L and MacKenzie F and Admassu Z and Hakiza R and Kibuuka Musoke D and Katisi B and Nakitende A and Kyambadde P and Mbuagbaw L	https://pubmed.ncbi.nlm.nih.gov/39581739/	10.1136/bmjopen-2024-087470	Primary search	Excluded	Wrong publication type
Clinical predictors and correlates of viral suppression among adults accessing care at the HIV clinic in federal medical center, Abeokuta, Ogun state, Nigeria: a retrospective cohort study.	BMC infectious diseases	Salawu MM and Olasunkanmi YA and Okedare OO and Imhonopi GB	https://pubmed.ncbi.nlm.nih.gov/39578756/	10.1186/s12879-024-10237-y	Primary search	Excluded	Wrong study design	Wrong outcome
Changes in early HIV/AIDS mortality rates in people initiating antiretroviral treatment between 2013 and 2023: A 10-year multicenter survival study in Senegal.	Infectious diseases now	Wembulua BS and Cisse VMP and Ka D and Ngom NF and Mboup A and Diao I and Massaly A and Sarr C and Diallo K and Diallo MB and Diop M and Ba PS and Manga NM and Wembonyama SO and Tsongo ZK and Seydi M	https://pubmed.ncbi.nlm.nih.gov/39374695/	10.1016/j.idnow.2024.104990	Primary search	Excluded	Wrong study design	Wrong outcome
Changes in Stigma and Social Support among Participants in a Randomized Trial of a Novel Expanded Social Network-based HIV Testing Intervention in KwaZulu-Natal, South Africa.	AIDS and behavior	Williams LD and van Heerden A and Friedman SR and Chibi B and Rodriguez WA and Memela P	https://pubmed.ncbi.nlm.nih.gov/38833064/	10.1007/s10461-024-04379-y	Primary search	Excluded	Wrong population	Wrong outcome
Recent infection testing to inform HIV prevention responses and surveillance in a programme context: lessons from implementation within a nationally scaled female sex worker programme in Zimbabwe.	Journal of the International AIDS Society	Jones HS and Machingura F and Gaihai L and Makamba M and Chanyowedza T and Masvikeni P and Matsikire E and Matambanadzo P and Musemburi S and Chida PN and Dirawo J and Mugurungi O and Bourdin S and Hensen B and Platt L and Murphy G and Hargreaves JR and Cowan FM and Rice B	https://pubmed.ncbi.nlm.nih.gov/39587889/	10.1002/jia2.26391	Primary search	Excluded	Wrong study design	Wrong outcome
Prevalence of hazardous alcohol consumption and associated factors among HIV-positive pregnant women attending public hospitals in Northwest Ethiopia: a multicentred cross-sectional study.	BMJ open	Legas G and Beyene GM and Asnakew S and Mengist B and Tedla A and Shiferaw K and Mekonen AB and Abate MW and Nigat AB and Aytenew TM and Tibebu NS and Emiru TD and Tiruneh CM and Libanos M	https://pubmed.ncbi.nlm.nih.gov/39448209/	10.1136/bmjopen-2024-084089	Primary search	Excluded	Wrong population
Uptake and associated factors of six multi-month scripting/appointment spacing differentiated service delivery model of care among stable clients on antiretroviral therapy in Southern Ethiopia.	PloS one	Merid F and Guyo TG and Wagaye S and Mekuria M and Anbesie A and Toma TM	https://pubmed.ncbi.nlm.nih.gov/39264931/	10.1371/journal.pone.0310400	Primary search	Excluded	Wrong study design	Wrong outcome
Predictors for the incidence of pneumonia among HIV-infected children on antiretroviral therapy in Amhara Regional State Comprehensive Specialized Hospitals, Ethiopia: a multicenter retrospective follow-up study.	Italian journal of pediatrics	Mekonnen GB and Baye FD and Kerebeh G and Fekadie MM and Kassie YT and Demile TA and Belay AE and Belayneh AG and Legesse BT and Wondie WT and Messelu MA	https://pubmed.ncbi.nlm.nih.gov/39232814/	10.1186/s13052-024-01695-w	Primary search	Excluded	Wrong population
Feeding modalities, HIV transmission and its predictors among HIV-exposed infants visited Gamo and Gofa zones public health facilities, Southern Ethiopia: a retrospective follow up study.	BMC pediatrics	Belete NK and Megersa ND and Hebo SH and Animut MD and Tariku EZ	https://pubmed.ncbi.nlm.nih.gov/38926639/	10.1186/s12887-024-04894-w	Primary search	Excluded	Wrong population
Routine Electronic Mother-Infant Data (REMInD): a proof-of-concept Data to Care study to support retention in maternal HIV treatment and infant HIV testing in Cape Town, South Africa.	Research square	Phillips TK and Gomba Y and Mogoba P and Phelanyane F and Anderson K and Chi BH and Clouse K and Davies MA and Euvrard J and Knight L and Myer L and Abrams EJ	https://pubmed.ncbi.nlm.nih.gov/39711541/	10.21203/rs.3.rs-5626699/v1	Primary search	Excluded	Wrong population
An integrated, multidisciplinary management team intervention to improve patient-centeredness, HIV, and maternal-child outcomes in Lesotho: formative research on participatory implementation strategies.	BMC health services research	Beres LK and Chabela M and Masitha M and Catanzarite Z and Tukei VJ and Mofenson L and Tiam A and Greenberg L and Mokone M and Thabelo R and Nchephe M and Mots'oane T and Guay L and Knowlton AR	https://pubmed.ncbi.nlm.nih.gov/39696296/	10.1186/s12913-024-12049-x	Primary search	Excluded	Wrong outcome
The progress of mother-to-child transmission of Human Immunodeficiency Virus (HIV) after Dolutegravir (DTG) optimization program: evidence from a multicenter cohort study in Ethiopia.	BMC public health	Gedefaw A and Tadesse BT and Tadesse S and Kebede B and Hussen S and Hailu D and Berhan Y and Makonnen E and Vella S and Aklillu E	https://pubmed.ncbi.nlm.nih.gov/39627710/	10.1186/s12889-024-20761-w	Primary search	Excluded	Wrong population
Incidence, risk factors for metabolic syndrome and health systems capacity for its management amongst people living with HIV, Accra-Ghana: A study protocol.	PloS one	Odikro MA and Torpey K and Lartey M and Puplampu P and Painstil E and Kenu E	https://pubmed.ncbi.nlm.nih.gov/39499696/	10.1371/journal.pone.0312446	Primary search	Excluded	Wrong publication type
Incidence and predictors of opportunistic infections among HIV-infected children on antiretroviral therapy at public health facilities of Southwest Ethiopia People Regional State, 2023: a multicenter retrospective follow-up study.	BMC pediatrics	Admasu N and Jihad M and Kebede A and Getnet M	https://pubmed.ncbi.nlm.nih.gov/39394104/	10.1186/s12887-024-05117-y	Primary search	Excluded	Wrong population
Incidence of loss to follow-up and its predictors among HIV-infected under-five children after initiation of antiretroviral therapy in West Amhara Comprehensive Specialized Referral Hospitals, Northwest Ethiopia: a multicenter retrospective follow-up study.	BMC pediatrics	Alemu GG and Tesfie TK and Abuhay HW and Mengistu B and Awoke G and Kefale GT and Beyene MM and Nibret M	https://pubmed.ncbi.nlm.nih.gov/39342164/	10.1186/s12887-024-05086-2	Primary search	Excluded	Wrong population
HIV incidence and factors associated with HIV risk among people who inject drugs engaged with harm-reduction programmes in four provinces in South Africa: a retrospective cohort study.	The lancet. HIV	Artenie A and Perry R and Mahaso M and Jankie T and McNaughton AL and Stone J and Vickerman P and Scheibe A	https://pubmed.ncbi.nlm.nih.gov/39632050/	10.1016/S2352-3018(24)00263-7	Primary search	Excluded	Wrong population	Wrong study design
Survival and predictors of mortality among HIV-infected adults after initiation of antiretroviral therapy in Eastern Ethiopia Governmental hospitals, from January 2015 to December 2021 (multi-center retrospective follow-up study).	BMC infectious diseases	Argaw GS and Gelaye KA and Lakew AM and Aragaw FM and Chekol YM and Tesfie TK and Gelaw NB	https://pubmed.ncbi.nlm.nih.gov/39592986/	10.1186/s12879-024-10225-2	Primary search	Excluded	Wrong study design	Wrong outcome
Effectiveness of interactive voice response-call for life mHealth tool on adherence to anti-retroviral therapy among young people living with HIV: A randomized trial in Uganda.	PloS one	Bwanika Naggirinya A and Meya DB and Nabaggala MS and Banturaki G and Kiragga A and Rujumba J and Waiswa P and Parkes-Ratanshi R	https://pubmed.ncbi.nlm.nih.gov/39561129/	10.1371/journal.pone.0308923	Primary search	Excluded	Wrong study design	Wrong outcome
The potential promise and pitfalls of point-of-care viral load monitoring to expedite HIV treatment decision-making in rural Uganda: a qualitative study.	BMC health services research	Rosen JG and Ddaaki WG and Nakyanjo N and Chang LW and Vo AV and Zhao T and Nakigozi G and Nalugoda F and Kigozi G and Kagaayi J and Quinn TC and Grabowski MK and Reynolds SJ and Kennedy CE and Galiwango RM	https://pubmed.ncbi.nlm.nih.gov/39434090/	10.1186/s12913-024-11747-w	Primary search	Excluded	Wrong study design
Changes in peripheral quantitative computed tomography measured bone density, size, and strength in Zimbabwean children with and without HIV over one year: a cohort study.	Journal of bone and mineral research : the official journal of the American Society for Bone and Mineral Research	Kahari C and Gregson CL and Breasail M√ì and Rukuni R and Madanhire T and Simms V and Chipanga J and Stranix-Chibanda L and Micklesfield LK and Ferrand RA and Ward KA and Rehman AM	https://pubmed.ncbi.nlm.nih.gov/39413242/	10.1093/jbmr/zjae169	Primary search	Excluded	Wrong population
Mlambe economic and relationship-strengthening intervention for alcohol use decreases violence and improves relationship quality in couples living with HIV in Malawi.	Social science & medicine (1982)	Conroy AA and Ruark A and Mulauzi N and Mkandawire J and Darbes LA and Hahn JA and Neilands TB and Tebbetts S and Ssewamala FM	https://pubmed.ncbi.nlm.nih.gov/39405663/	10.1016/j.socscimed.2024.117407	Primary search	Excluded	Wrong outcome
Incidence and predictors of virological failure among HIV infected children and adolescents receiving second-line antiretroviral therapy in Uganda, a retrospective study.	BMC infectious diseases	Musiime-Mwase F and Nakanjako D and Kanywa JB and Nasuuna EM and Naitala R and Oceng R and Sewankambo N and Elyanu P	https://pubmed.ncbi.nlm.nih.gov/39333946/	10.1186/s12879-024-09930-9	Primary search	Excluded	Wrong population	Wrong outcome
Incidence of anaemia and its predictors among HIV-infected children receiving highly active antiretroviral treatment in North-West Ethiopia: a multicentre retrospective follow-up study.	BMJ open	Alemu GG and Tesfie TK and Yayeh AT and Woleli DA and Aweke MN	https://pubmed.ncbi.nlm.nih.gov/39266318/	10.1136/bmjopen-2024-083939	Primary search	Excluded	Wrong population
Applying the Effective Programme Coverage framework to assess gaps in HIV prevention programmes for female sex workers and men who have sex with men in Nairobi, Kenya: findings from an expanded Polling Booth Survey.	Journal of the International AIDS Society	Bhattacharjee P and McClarty L and Isac S and Kimani J and Emmanuel F and Kabuti R and Kinyua A and Kombo BK and Owek C and Musyoki H and Kiplagat A and Arimi P and Shaw SY and Gandhi M and Malone S and Blanchard J and Garnett G and Becker ML	https://pubmed.ncbi.nlm.nih.gov/38982888/	10.1002/jia2.26240	Primary search	Excluded	Wrong population
Clinical and psychosocial context of HIV perinatally infected young mothers in Harare, Zimbabwe: A longitudinal mixed-methods study.	PloS one	Mupambireyi Z and Simms V and Mavhu W and Mutasa C and Matsikire E and Ricotta A and Pascoe M and Shamu T and Senzanje B and Pierotti C and Mushavi A and Willis N and Cowan FM	https://pubmed.ncbi.nlm.nih.gov/39792915/	10.1371/journal.pone.0315299	Primary search	Excluded	Wrong population	Wrong outcome
Effect of initiation of antiretroviral drugs for HIV prevention or treatment on the vaginal microbiome of pregnant women in Malawi.	NPJ biofilms and microbiomes	Saidi F and Graybill LA and Tang JH and Phanga T and Milala B and Banda G and Kamija M and Kasaro M and Mutale W and Price J and Chinula L and Stringer J and Hosseinipour MC and Chi BH and Ravel J and Holm JB	https://pubmed.ncbi.nlm.nih.gov/40287413/	10.1038/s41522-025-00697-8	Primary search	Excluded	Wrong population	Wrong outcome
Predictors of change in CD4 cell count over time for HIV/AIDS patients on ART follow-up in northern Ethiopia: a retrospective longitudinal study.	BMC immunology	Gebrerufael GG and Asfaw ZG	https://pubmed.ncbi.nlm.nih.gov/39367327/	10.1186/s12865-024-00659-3	Primary search	Excluded	Wrong study design	Wrong outcome
The effect of late presentation on HIV related mortality among adolescents in public hospitals of north showa zone Oromiya, Ethiopia; 2022: a retrospective cohort study.	BMC infectious diseases	Gabre MK and Tafesse TB and Geleta LA and Asfaw CK and Delelegn HA	https://pubmed.ncbi.nlm.nih.gov/38926656/	10.1186/s12879-024-09550-3	Primary search	Excluded	Wrong population	Wrong outcome
HIV pre-exposure prophylaxis use during periods of unprotected sex among female sex workers in Tanga city, Tanzania: a control arm analysis of the pragmatic quasi-experimental trial.	Frontiers in public health	Mikomangwa WP and Moen K and Mmbaga EJ and Metta E and Kibusi SM and Leshabari MT and Kamuhabwa AAR and Kwesigabo G	https://pubmed.ncbi.nlm.nih.gov/39081360/	10.3389/fpubh.2024.1405765	Primary search	Excluded	Wrong population
An optimized strategy triggered at the 2nd immunization visit to prevent HIV acquisition by breastfeeding: a phase 2 trial in Burkina Faso (PREVENIR-PEV).	BMC infectious diseases	Mennecier A and Sakana BLD and D'Ottavi M and Tassembedo S and Moles JP and Kania D and Taofiki AO and Kadeba FE and Diallo I and Eymard-Duvernay S and Meda N and Mosqueira B and Fao P and Nagot N and Vande Perre P	https://pubmed.ncbi.nlm.nih.gov/39300364/	10.1186/s12879-024-09910-z	Primary search	Excluded	Wrong population
A decline in tuberculosis diagnosis, treatment initiation and success during the COVID-19 pandemic, using routine health data in Cape Town, South Africa.	PloS one	Jennings K and Lembani M and Hesseling AC and Mbula N and Mohr-Holland E and Mudaly V and Smith M and Osman M and Meehan SA	https://pubmed.ncbi.nlm.nih.gov/39259735/	10.1371/journal.pone.0310383	Primary search	Excluded	Wrong population	Wrong outcome
Longitudinal evolution of the HIV effective reproduction number following sequential expansion of treatment as prevention and pre-exposure prophylaxis in British Columbia, Canada: a population-level programme evaluation.	The lancet. HIV	Lima VD and Zhu J and Barrios R and Toy J and Joy JB and Williams BG and Granich R and Wu Z and Wong J and Montaner JSG	https://pubmed.ncbi.nlm.nih.gov/38848736/	10.1016/S2352-3018(24)00094-8	Primary search	Excluded	Wrong population	Wrong outcome
Markers of Maternal Bone and Renal Toxicity Through 50 Weeks Postpartum: IMPAACT 2010 (VESTED) Trial.	Journal of acquired immune deficiency syndromes (1999)	Masheto G and Brummel SS and Ziemba L and Shepherd J and Mbengeranwa T and Igawa L and Coletti A and Mukura D and Rossouw L and Theron G and Krotje C and Jean-Philippe P and Chakhtoura N and Cassim H and Mathiba SR and Maena J and Murtaugh W and Fairlie L and Currier J and Hoffman R and Chinula L and Sax PE and Stranix-Chibanda L and Lockman S	https://pubmed.ncbi.nlm.nih.gov/39250651/	10.1097/QAI.0000000000003478	Primary search	Excluded	Wrong population	Wrong outcome
Integrated multi-month dispensing for HIV and hypertension in South Africa: A model of epidemiological impact and cost-effectiveness.	Journal of the International AIDS Society	Jo Y and Rosen S and Nichols BE and Jamieson L and Lekodeba N and Horsburgh R Jr	https://pubmed.ncbi.nlm.nih.gov/39939799/	10.1002/jia2.26413	Primary search	Excluded	Wrong study design	Wrong outcome
Multi-state Markov model for time to treatment changes for HIV/AIDS patients: a retrospective cohort national datasets, Ethiopia.	BMC infectious diseases	Kumsa TH and Mulu A and Beyene J and Asfaw ZG	https://pubmed.ncbi.nlm.nih.gov/38914968/	10.1186/s12879-024-09469-9	Primary search	Excluded	Wrong study design
Human Immunodeficiency Virus-associated Heart Disease in Nigerian Children: A Persistent and Difficult Clinical Challenge.	The Nigerian postgraduate medical journal	Arodiwe IO	https://pubmed.ncbi.nlm.nih.gov/40091466/	10.4103/npmj.npmj_319_24	Primary search	Excluded	Wrong population	Wrong study design
Participatory simulation training design: The MAMA interprofessional team-training program for obstetric care of pregnant individuals living with HIV in Tanzania.	Evaluation and program planning	Cohen SR and Marchand V and Calkins K and Stephens MJ and Barabara ML and Minja LM and Olomi GA and Mlay J and Mlay PS and Hanson OR and Mmbaga BT and Watt MH	https://pubmed.ncbi.nlm.nih.gov/39914273/	10.1016/j.evalprogplan.2025.102550	Primary search	Excluded	Wrong population
Age-specific relationship between HIV and TB treatment outcomes in the West Region of Cameroon: a cross-sectional study.	BMC infectious diseases	Ngala SM and Tantoh DM and Nfor ON and Francis GD and Fitame A and Chu YW	https://pubmed.ncbi.nlm.nih.gov/40197143/	10.1186/s12879-025-10860-3	Primary search	Excluded	Wrong outcome
Programme science methodologies and practices that address "FURRIE" challenges: examples from the field.	Journal of the International AIDS Society	Hargreaves JR and Baptiste S and Bhattacharjee P and Cowan FM and Herce ME and Lauer K and Sikazwe I and Geng E	https://pubmed.ncbi.nlm.nih.gov/38988041/	10.1002/jia2.26283	Primary search	Excluded	Wrong publication type	Wrong outcome
'Those sessions open[ed] our eyes and our minds': participant acceptability and satisfaction with a gender-focused HIV and substance use risk-reduction intervention on alcohol use, HIV treatment, and sexual behaviour among women in South Africa.	Health education research	Ndirangu JW and Gichane MW and Browne FA and Bonner CP and Zule WA and Cox EN and Howard BN and Kline TL and Wechsberg WM	https://pubmed.ncbi.nlm.nih.gov/40241263/	10.1093/her/cyaf011	Primary search	Excluded	Wrong study design	Wrong outcome
Incidence and risk factors for tuberculosis at a rural HIV clinic in Uganda, 2012-2019; A retrospective cohort study.	BMC public health	Sendagire I and Ssempijja V and Ndyanabo A and Ssettuba A and Mawanda AN and Nakigozi G and Lukoye D and Fitzmaurice AG and Muhindo R and Zawedde-Muyanja S and Reynolds SJ	https://pubmed.ncbi.nlm.nih.gov/40405106/	10.1186/s12889-025-23090-8	Primary search	Excluded	Wrong outcome
Determinants of implementation of a stepped care intervention for adolescents and youth living with HIV in Kenya: a qualitative evaluation.	BMC health services research	Chhun N and Mangale DI and Agot K and Owade WA and Kadima J and Badia J and Kibugi JK and Kohler PK and John-Stewart G and Beima-Sofie K	https://pubmed.ncbi.nlm.nih.gov/40369586/	10.1186/s12913-025-12875-7	Primary search	Excluded	Wrong study design
Identifying risk factors for loss to follow-up in adults living with HIV in a high-burden district in Ghana.	BMC public health	Mensah BA and Mensah-Brown HE and Partey FD and Addo C and Buah G and Afudego GA and Okyere D and Tetteh M and Boateng E and Wilson M and Paintsil E	https://pubmed.ncbi.nlm.nih.gov/40102895/	10.1186/s12889-025-22254-w	Primary search	Excluded	Wrong study design	Wrong outcome
IgG antibody response to Mycobacterium tuberculosis curli pili (MTP) in people from different geographical regions in Sub-Saharan Africa.	Tuberculosis (Edinburgh, Scotland)	Pillay K and Coetzer T and Connolly C and Pillay B and Chiliza T and Naidoo K and Sutherland J and Ndung'u T and Mayanja-Kizza H and Pillay M	https://pubmed.ncbi.nlm.nih.gov/40157120/	10.1016/j.tube.2025.102634	Primary search	Excluded	Wrong population	Wrong outcome
A qualitative study to understand the facilitators of and barriers to retention in care to the national PMTCT Option B+ programme in Uganda.	PloS one	Kyomugisha-Nuwagaba C and King R and Baryamutuma R and Muhumuza S and Kisakye LN and Bazeyo W and Akello E	https://pubmed.ncbi.nlm.nih.gov/39820622/	10.1371/journal.pone.0314885	Primary search	Excluded	Wrong population
Assessment of the impact of HIV infection on the hypothalamic-pituitary-ovarian axis and pubertal development among adolescent girls at a tertiary centre in Zimbabwe: a cross-sectional study.	BMC endocrine disorders	Guzha BT and Mateveke B and Mubata H and Chapupu T and Dondo V and Chirehwa M and Tshikosi R and Chipato T and Chirenje ZM	https://pubmed.ncbi.nlm.nih.gov/39849418/	10.1186/s12902-025-01839-x	Primary search	Excluded	Wrong population	Wrong outcome
Low-level viremia in people with HIV in Ethiopia is associated with subsequent lack of viral suppression and attrition from care.	Global health action	Abdulahi IJ and Bj√∂rkman P and Abdissa A and Medstrand P and Reepalu A and Elvstam O	https://pubmed.ncbi.nlm.nih.gov/39945786/	10.1080/16549716.2025.2464342	Primary search	Excluded	Wrong study design	Wrong outcome
High viral suppression rates among PLHIV on dolutegravir who had an initial episode of viral non-suppression in Uganda September 2020-July 2021.	PloS one	Namayanja GA and Da Silva JF and Elur B and Nasirumbi PM and Raizes E and Ssempiira J and Nazziwa E and Nabukenya M and Sewanyana I and Balaba J and Ntale J and Calnan J and Birabwa E and Akao J and Mwangi C and Naluguza M and Ahimbisibwe A and Katureebe C and Nabadda S and Nelson L and Dirlikov E	https://pubmed.ncbi.nlm.nih.gov/38923981/	10.1371/journal.pone.0305129	Primary search	Excluded	Wrong study design	Wrong outcome
Magnitude and factors associated with wasting among children on antiretroviral therapy in the East Wollega zone, Western Ethiopia.	BMC pediatrics	Shibiru T and Arulandhu A	https://pubmed.ncbi.nlm.nih.gov/40307784/	10.1186/s12887-025-05690-w	Primary search	Excluded	Wrong population
Incidence of loss to follow-up and associated factors among mothers on antiretroviral therapy in the context of elimination of mother-to-child transmission of HIV in two health districts of Bobo-Dioulasso in Burkina Faso.	BMC women's health	Delphine Sakana BL and Meda ZC and Ilboudo B and Ouattara A and Konate B and Dabone BE and Mayaka MS and Savadogo GL and Van De Perre P	https://pubmed.ncbi.nlm.nih.gov/40155888/	10.1186/s12905-025-03658-7	Primary search	Excluded	Wrong population
Causes and Consequences of Persistent Anemia after 6 Months of Antiretroviral Therapy in Tanzania: An Observational Comparative Cohort Study.	The American journal of tropical medicine and hygiene	Hau DK and Fadhil S and Lee MH and Desderius B and Willkens M and Kalluvya SE and Tebuka E and Smart LR and Peck RN	https://pubmed.ncbi.nlm.nih.gov/39471500/	10.4269/ajtmh.24-0273	Primary search	Excluded	Wrong study design	Wrong outcome
Return to care of children and adolescents living with HIV who missed their clinic visits or were lost to follow-up: a continuous quality improvement study in Uganda.	BMJ open quality	Saadick SM and Izudi J and Oryokot B and Opito R and Bakashaba B and Munina A and Opolot K and Ogwal D and Ssendiwala J and Mugisha K	https://pubmed.ncbi.nlm.nih.gov/40514054/	10.1136/bmjoq-2024-003157	Primary search	Excluded	Wrong population
"If he returns, receive him because he has realized that he needs assistance": A qualitative study exploring preferences for retention on antiretroviral therapy support in Malawi among Lighthouse Clinic clients.	PloS one	O'Bryan G and Huwa J and Sande O and Thawani A and Berner-Rodoreda A and Tweya H and Kiruthu-Kamamia C and Chiwaya G and Feldacker C	https://pubmed.ncbi.nlm.nih.gov/40424412/	10.1371/journal.pone.0324273	Primary search	Excluded	Wrong study design
Evaluating the contribution of operation triple zero to HIV viral load suppression and retention among the adolescents in TASO Uganda using RE-AIM framework: a before and after implementation science study.	AIDS research and therapy	Oryokot B and Oluka AI and Kagimu D and Miya Y and Ssentongo SM and Achola C and Kawuba A and Mafabi T and Odoi C and Bakashaba B and Mugisha K and Etukoit MB and Namusoke-Magongo E	https://pubmed.ncbi.nlm.nih.gov/40394644/	10.1186/s12981-025-00750-8	Primary search	Excluded	Wrong population	Wrong outcome
Optimising adolescents and young adults' utilisation of sexual and reproductive health and HIV services in Chad: a sensemaking approach.	BMJ global health	Bedingar E and Paningar F and Bedingar N and Mbaidoum E and Ngaradoum N and Atun R and Yousafzai A	https://pubmed.ncbi.nlm.nih.gov/40139800/	10.1136/bmjgh-2024-017763	Primary search	Excluded	Wrong study design	Wrong outcome
Measuring the uptake of clinic-based HIV treatment and prevention services following HIV testing and referral at private pharmacies in Kenya.	BMC health services research	Omollo V and Roche SD and Zhang S and Asewe M and Rono BK and Kwach B and Rota G and Ong'wen P and Harkey K and Odoyo J and Were D and Ngure K and Bukusi EA and Ortblad KF	https://pubmed.ncbi.nlm.nih.gov/39755595/	10.1186/s12913-024-12165-8	Primary search	Excluded	Wrong study design	Wrong outcome
The impact of adherence counseling incorporating a point of care urine tenofovir assay on virologic suppression among individuals failing tenofovir-lamivudine-dolutegravir: A pre-post intervention study.	International journal of infectious diseases : IJID : official publication of the International Society for Infectious Diseases	Bikinesi L and Spinelli MA and Nyoni N and Mouton D and Mengistu A and Kamangu J and Konstantinus I and Kalimugogo P and Mutandi G and Negussie F and Wang G and Welty S and McFarland W and Beard RS and Haberer J and McCluskey S and Gandhi M and Hong SY	https://pubmed.ncbi.nlm.nih.gov/39647577/	10.1016/j.ijid.2024.107328	Primary search	Excluded	Wrong study design	Wrong outcome
Impact of Point-of-Care Birth Test-and-Treat on Clinical Outcomes Among Infants With HIV: A Cluster-Randomized Trial in Mozambique and Tanzania.	Clinical infectious diseases : an official publication of the Infectious Diseases Society of America	Jani IV and Sabi I and Elsbernd K and Meggi B and Mahumane A and Lwilla AF and Pereira K and Boniface S and Edom R and Lequechane J and Chale F and Chiwerengo N and Ntinginya NE and Mudenyanga C and Mueller M and Rauscher M and Hoelscher M and Taveira N and Buck WC and Kroidl A	https://pubmed.ncbi.nlm.nih.gov/39514367/	10.1093/cid/ciae530	Primary search	Excluded	Wrong population
Effect of Active Follow-Up on Viral Load Suppression among People Living with HIV on Intensive Adherence Counseling in Uganda: An Instrumental Variable Analysis.	The American journal of tropical medicine and hygiene	Izudi J and Okot SP and Komakech A and Bajunirwe F	https://pubmed.ncbi.nlm.nih.gov/39999462/	10.4269/ajtmh.24-0630	Primary search	Excluded	Wrong study design	Wrong outcome
Evaluation of a combination adherence strategy to support HIV antiretroviral therapy for pregnancy and breastfeeding in Malawi: A pilot randomized clinical trial.	PloS one	Mutale W and Graybill LA and Saidi F and Phanga T and Amico KR and Freeborn K and Rosenberg NE and Hill LM and Hamoonga T and Richardson BD and Mollan KR and Chi BH	https://pubmed.ncbi.nlm.nih.gov/40293995/	10.1371/journal.pone.0319735	Primary search	Excluded	Wrong population	Wrong publication type
Looking under the hood of a hybrid two-way texting intervention to improve early retention on antiretroviral therapy in Malawi: an implementation fidelity evaluation.	Implementation science : IS	Klabbers RE and Feldacker C and Huwa J and Kiruthu-Kamamia C and Thawani A and Tweya H	https://pubmed.ncbi.nlm.nih.gov/39844335/	10.1186/s13012-025-01418-7	Primary search	Full text screen
Incidence of mortality and its predictors among HIV-infected children receiving antiretroviral therapy in Amhara region: a multicenter retrospective follow-up study.	Italian journal of pediatrics	Mekonnen GB and Mulatu S and Legesse BT and Messelu MA and Baye FD and Tilaye BA and Fekadie MM and Demile TA and Belayneh AG and Mamo ST and Tsehay YT and Adal O and Haile BA and Munie BM and Amare AT and Belay BM and Wondie WT	https://pubmed.ncbi.nlm.nih.gov/40055762/	10.1186/s13052-025-01872-5	Primary search	Excluded	Wrong population
Trends and factors associated with retention in HIV care among men living with HIV in a peri-urban primary care facility in central Uganda: a retrospective cohort study.	BMC public health	Tumusiime VB and Nangendo J and Kirabira A and Mugerwa M and Mayito J and Mukose AD and Kyaddondo D	https://pubmed.ncbi.nlm.nih.gov/40399890/	10.1186/s12889-025-23161-w	Primary search	Excluded	Wrong study design	Wrong outcome
Viral suppression in the context of SARS-CoV-2 among children infected with HIV-1 monitored in five health facilities in Benin.	BMC infectious diseases	Dagba Gbessin EH and Gomgnimbou MK and Keke RK and Sina H and Afangnihoun A and Bachabi M and Ouedraogo AS and Baba-Moussa L	https://pubmed.ncbi.nlm.nih.gov/40148809/	10.1186/s12879-025-10830-9	Primary search	Excluded	Wrong population
Patient perceptions and predictors of intention to use telehealth for follow-up care: a mixed methods study among adults living with HIV in Kampala, Uganda.	BMC health services research	Osingada CP and McMorris BJ and Tracy MF and Nakasujja N and Ngabirano TD and Porta CM	https://pubmed.ncbi.nlm.nih.gov/40176040/	10.1186/s12913-025-12636-6	Primary search	Excluded	Wrong outcome
The Application of Machine Learning Algorithms to Predict HIV Testing in Repeated Adult Population-Based Surveys in South Africa: Protocol for a Multiwave Cross-Sectional Analysis.	JMIR research protocols	Jaiteh M and Phalane E and Shiferaw YA and Phaswana-Mafuya RN	https://pubmed.ncbi.nlm.nih.gov/39870368/	10.2196/59916	Primary search	Excluded	Wrong publication type
Trajectories to HIV Viral Suppression and Nonsuppression: Case Studies From Rural East African Adolescents and Young Adults in the SEARCH-Youth Trial.	Journal of the International Association of Providers of AIDS Care	Johnson-Peretz J and Onyango A and Akatukwasa C and Atwine F and Arunga TMO and Owino L and Mwangwa F and Nyabuti M and Kabami J and Balzer LB and Havlir DV and Ayieko J and Ruel T and Bukusi EA and Charlebois ED and Kamya MR and Camlin CS	https://pubmed.ncbi.nlm.nih.gov/40336220/	10.1177/23259582251337202	Primary search	Excluded	Wrong outcome
Effects of M-DEPTH model of depression care on maternal depression, functioning, and HIV care adherence, and infant developmental over eighteen months post-partum: results from a cluster randomized controlled trial.	BMC pregnancy and childbirth	Wagner GJ and Ghosh-Dastidar B and Gwokyalya V and Faherty LJ and Beyeza-Kashesya J and Nakku J and Nabitaka LK and Akena D and Nakigudde J and Ngo V and McBain R and Lukwata H and Kyohangirwe L and Mukasa B and Wanyenze RK	https://pubmed.ncbi.nlm.nih.gov/40188047/	10.1186/s12884-025-07443-0	Primary search	Excluded	Wrong population
How much does it cost to retain clients on antiretroviral treatment for one year in a large, public clinic? Routine financial costs of retention interventions at Lighthouse Trust in Lilongwe, Malawi.	BMC research notes	Weldemariam H and Thawani A and Kiruthu-Kamamia C and Huwa J and Chipanda M and Tweya H and Feldacker C	https://pubmed.ncbi.nlm.nih.gov/40055806/	10.1186/s13104-024-07077-z	Primary search	Excluded	Wrong study design	Wrong outcome
Impact of stigma on the HIV care cascade among older persons living with HIV in sub-Saharan Africa: protocol for a systematic review.	BMJ open	Wandera SO and Nangendo J and Kinengyere AA and Ocan M and Katahoire A and Semitala FC and Bogart L and Kamya M	https://pubmed.ncbi.nlm.nih.gov/40107696/	10.1136/bmjopen-2024-091718	Primary search	Excluded	Wrong publication type
Hyperglycaemia and Its Risk Factors Among Adults Living With HIV on Follow-Up at the Hawassa City Administration, Southern Ethiopia: A Cross-Sectional Study.	Endocrinology, diabetes & metabolism	Hirigo AT and Yilma D and Astatkie A and Debebe Z	https://pubmed.ncbi.nlm.nih.gov/40289329/	10.1002/edm2.70054	Primary search	Excluded	Wrong study design	Wrong outcome
HIV risk perception, trust and PrEP adherence among participants in an HIV prevention trial: a qualitative longitudinal study, South Africa.	BMJ open	Chimukuche RS and Shandu L and Zulu S and Khanyile P and Singh N and Gaffoor Z and Kawuma R and McCormack S and Seeley J	https://pubmed.ncbi.nlm.nih.gov/40268488/	10.1136/bmjopen-2024-086742	Primary search	Excluded	Wrong population
Factors influencing attrition among adults in HIV care at two referral hospitals in northern coastal Eritrea from 2005 to 2021.	Scientific reports	Yohannes NA and Mengistu ST and Tewoldemedhin SA and Ghebreigziabher RG and Tewolde NY and Aron R and Ghebreab L and Hamida ME and Achila OO	https://pubmed.ncbi.nlm.nih.gov/40425673/	10.1038/s41598-025-03579-3	Primary search	Excluded	Wrong study design	Wrong outcome
Impact of differentiated service delivery models on quality of life among people living with HIV in Uganda- a quasi-experimental study.	AIDS research and therapy	Nasasira B and Banturaki G and Kalema N and Musaazi J and Nanvuma A and Okoboi S and Kiarie NG and Moitui JN and Kadengye D and Izudi J and Castelnuovo B	https://pubmed.ncbi.nlm.nih.gov/40457424/	10.1186/s12981-025-00741-9	Primary search	Excluded	Wrong study design	Wrong outcome
Healthcare provider recommendations to improve post-violence care HIV post-exposure prophylaxis access and adherence in Mozambique.	Journal of the International AIDS Society	Duffy M and Xavier EMF and de Almeida A and Correia D and Nhavane Dos Prazeres M and Adriano J and Parruque B and Bule MO and Denhard L and Almeida M and Baptista A and Cossa de Pinho R	https://pubmed.ncbi.nlm.nih.gov/40569899/	10.1002/jia2.26452	Primary search	Excluded	Wrong population	Wrong outcome
HIV testing services and HIV self-testing programming within emergency care in Kenya: a qualitative study of healthcare personnel to inform enhanced service delivery approaches.	AIDS care	Aluisio AR and Bergam SJ and Kinuthia J and Maina JW and Pirirei S and Bukusi D and Waweru H and Bosire R and Chen J and Ojuka DK and Katz DA and Farquhar C and Mello MJ and Guthrie KM	https://pubmed.ncbi.nlm.nih.gov/39437306/	10.1080/09540121.2024.2414087	Primary search	Excluded	Wrong study design
Incidence of unintended pregnancies and pregnancy experience among adolescents living with perinatally-acquired HIV in West Africa: a mixed-method study.	BMC public health	Dahourou DL and Tisseron C and Yonaba C and Djaha J and N'Gbeche MS and Moh C and Kouadio K and Nindjin P and Eboua F and Bouah B and Malateste K and Azani JC and Kangah E and Thio E and Msellati P and Jesson J and Leroy V	https://pubmed.ncbi.nlm.nih.gov/39885473/	10.1186/s12889-025-21595-w	Primary search	Excluded	Wrong population
A modified pharmacy provider-led delivery model of oral HIV pre- and post-exposure prophylaxis in Kenya: a pilot study extension.	Journal of the International AIDS Society	Roche SD and Omollo V and Mogere P and Asewe M and Gakuo S and Banerjee P and Harkey K and Sharma M and Pintye J and Mugambi ML and Shah P and Odoyo J and Ong'wen P and Were D and Bukusi EA and Ngure K and Ortblad KF	https://pubmed.ncbi.nlm.nih.gov/40569884/	10.1002/jia2.26467	Primary search	Excluded	Wrong publication type	Wrong outcome
Prospective longitudinal assessment of Albumin-to-Creatinine ratio (ACR) in a clinical cohort of people living with HIV in Gaborone, Botswana.	BMC infectious diseases	Mosepele M and Kebotsamang K and Ponatshego P and Molebatsi K and Moshomo T and Mokgatlhe L and Lockman S and Gross R and Jarvis J and Jaffar S and Wang D	https://pubmed.ncbi.nlm.nih.gov/40055617/	10.1186/s12879-025-10721-z	Primary search	Excluded	Wrong study design	Wrong outcome
Complete testing coverage for the early infant diagnosis algorithm and associated factors among infants exposed to HIV, Uganda, 2017-2019.	PloS one	Akunzirwe R and Harris JR and Kawungezi PC and Wanyana MW and Lutalo T and Namukanja PM and Delaney A and Migisha R and Nyamugisa E and Ondo D and Kasibante P and Kadobera D and Bulage L and Zalwango JF and Ario AR and Nabitaka LK	https://pubmed.ncbi.nlm.nih.gov/40493650/	10.1371/journal.pone.0324338	Primary search	Excluded	Wrong population
Effect of a multicomponent, person-centred care intervention on client experience and HIV treatment outcomes in Zambia: a stepped-wedge, cluster-randomised trial.	The lancet. HIV	Sikombe K and Mody A and Goss CW and Simbeza S and Beres LK and Pry JM and Eshun-Wilson I and Sharma A and Mukamba N and Mulenga LB and Rice B and Mutale J and Zulu Dube A and Mulabe M and Hargreaves J and Bolton Moore C and Holmes CB and Sikazwe I and Geng EH	https://pubmed.ncbi.nlm.nih.gov/39647496/	10.1016/S2352-3018(24)00264-9	Primary search	Excluded	Wrong study design	Wrong outcome
Immune Activation Is Associated With Neurocognitive Performance in Ugandan Adolescents Living With HIV.	Journal of acquired immune deficiency syndromes (1999)	Dirajlal-Fargo S and Sattar A and Strah M and Karungi C and Gumikiriza-Onoria JL and Santoro AF and Kirsch C and Nanteza A and Ferraris CM and Tsapalas D and Asiedu N and Funderburg N and Musiime V and McComsey GA and Robbins RN	https://pubmed.ncbi.nlm.nih.gov/38902861/	10.1097/QAI.0000000000003483	Primary search	Excluded	Wrong population	Wrong outcome
The prognosis for delayed immune recovery in HIV-infected children might be associated with pre-cART CD4(+) T cell count irrespective of co-infection with tuberculosis.	BMC research notes	Ogunshola FJ and Khan RA and Ghebremichael M	https://pubmed.ncbi.nlm.nih.gov/39773670/	10.1186/s13104-024-07032-y	Primary search	Excluded	Wrong population
Quality of life and retention in care among people living with HIV initiated on ART in the era of "Universal Test and Treat" policy at a large HIV Clinic in South Western Uganda.	PloS one	Tumuhairwe F and Izudi J and Munina A and Bashaija A and Bajunirwe F	https://pubmed.ncbi.nlm.nih.gov/40373165/	10.1371/journal.pone.0324024	Primary search	Excluded	Wrong study design	Wrong outcome
A Qualitative Assessment of South Africa's Central Chronic Medication Dispensing and Distribution Program for Differentiated Antiretroviral Therapy Delivery in Umlazi Township, South Africa: Client Perspectives after 12 Months of Participation.	AIDS and behavior	Mendoza-Graf A and Bogart LM and Shazi Z and Khumalo A and Qureshi N and Rahman K and Govere S and Zionts D and Nzuza M and Bassett IV	https://pubmed.ncbi.nlm.nih.gov/39531117/	10.1007/s10461-024-04549-y	Primary search	Excluded	Wrong publication type	Wrong study design
Age-specific all-cause mortality rates among adolescents and youth living with and without HIV: Evidence from a cohort study in South Africa.	Journal of the International AIDS Society	Zhou S and Toska E and Gwampi B and Johnson LF and Tolmay J and Saal W and Leon Z and Knight L and Cluver L	https://pubmed.ncbi.nlm.nih.gov/40556491/	10.1002/jia2.26522	Primary search	Excluded	Wrong population	Wrong outcome
"Swallowing these drugs every day, you get tired": a mixed-methods study to identify barriers and facilitators to retention and HIV viral load suppression among the adolescents living with HIV in TASO Mbale and TASO Soroti centers of excellence.	AIDS research and therapy	Oryokot B and Kazibwe A and Oluka AI and Kagimu D and Bakashaba B and Ssentongo SM and Mafabi T and Odoi C and Kawuba A and Miya Y and Etukoit BM and Mugisha K and Namusoke-Magongo E	https://pubmed.ncbi.nlm.nih.gov/40189577/	10.1186/s12981-025-00719-7	Primary search	Excluded	Wrong population	Wrong outcome
The effect of a social network-based intervention to promote HIV testing and linkage to HIV services among fishermen in Kenya: a cluster-randomised trial.	The Lancet. Global health	Camlin CS and Sheira LA and Kwena ZA and Charlebois ED and Agot K and Moody J and Ayieko B and Gutin SA and Ochung A and Olugo P and Lewis-Kulzer J and Nishimura H and Gandhi M and Bukusi EA and Thirumurthy H	https://pubmed.ncbi.nlm.nih.gov/40155104/	10.1016/S2214-109X(24)00539-4	Primary search	Excluded	Wrong study design	Wrong outcome
Effect of a Nurse-Led Educational Intervention on the Knowledge, Perceptions and Uptake of Cervical Cancer Screening among HIV-Infected Women in Kenya.	Asian Pacific journal of cancer prevention : APJCP	Ogoncho IM and Wakasiaka S and Mageto IG and Chege M	https://pubmed.ncbi.nlm.nih.gov/40439370/	10.31557/APJCP.2025.26.5.1591	Primary search	Excluded	Wrong outcome
Impact of estimated glomerular filtration rate (eGFR) on in-hospital mortality: an age- and HIV status-specific retrospective cohort study in Uganda.	BMC nephrology	Christopher O and Yanmei W and Yeko ME and Nanyunja DM and Kabbali KJ	https://pubmed.ncbi.nlm.nih.gov/39875843/	10.1186/s12882-025-03976-w	Primary search	Excluded	Wrong study design	Wrong outcome
Predictors of cognitive performance in Zambian adults with clade C HIV-1: The roles of antiretroviral therapy (ART)-induced CD4+ T-cell increase and pulmonary tuberculosis.	Neuropsychology	Hestad KA and Menon JA and Ngoma MS and Kaunda L and Kabuba N and Paul R and Letendre S and Franklin DR and Heaton RK	https://pubmed.ncbi.nlm.nih.gov/40338542/	10.1037/neu0001000	Primary search	Excluded	Wrong study design	Wrong outcome
The Reliability of Assessing Gender Minority Status Based on Gender Identity and Sex Assigned at Birth in the African Context: Findings from the HIV Prevention Trials Network 075 Study.	LGBT health	Sandfort TGM and Dominguez K and Chimwaza Y and Mbeda C and Lucas J and Hamilton EI	https://pubmed.ncbi.nlm.nih.gov/39665613/	10.1089/lgbt.2024.0221	Primary search	Excluded	Wrong study design	Wrong outcome
Universal "Test and Treat" for HIV Had Little Effect on Outcomes, but Missed Clinic Visits Threaten Success of Botswana's National Antiretroviral Treatment Program.	AIDS patient care and STDs	Mantshonyane L and Jarvis J and Loabile B and Nkete MB and Monnaatlala R and Mmolai GM and Mosomodi A and Gross R	https://pubmed.ncbi.nlm.nih.gov/40392706/	10.1089/apc.2025.0042	Primary search	Excluded	Wrong study design	Wrong outcome
Cohort profile: Noncommunicable diseases and ideal cardiovascular health among people living with and without HIV in Zambia and Zimbabwe (NCDzz cohort).	BMJ open	Chihota BV and Mandiriri A and Muula G and Banda E and Shamu T and Bolton-Moore C and Chimbetete C and Bosomprah S and Wandeler G	https://pubmed.ncbi.nlm.nih.gov/39920050/	10.1136/bmjopen-2024-088706	Primary search	Excluded	Wrong study design	Wrong outcome
"All I want is to be involved in my treatment": Experiences of HIV treatment and viral load monitoring among adolescents, young adults and healthcare providers in Tanzania.	PloS one	Rugemalila J and Minja A and Somba M and Sariah A and Siril H and Sudfeld C and Nagu T and Sunguya B and Aboud S	https://pubmed.ncbi.nlm.nih.gov/40560889/	10.1371/journal.pone.0320272	Primary search	Excluded	Wrong study design
Integration of a brief, transdiagnostic psychological intervention in the care of adolescents and young adults with HIV in Kenya: Protocol for a cluster randomized clinical trial.	PloS one	Mugo C and Njuguna I and Maganga V and Flaherty BP and Wagner AD and Mukumbang FC and Dorsey S and Mwai D and Mburu C and Kumar M and Mbwayo A and Mathai M and Collins PY and Wamalwa D	https://pubmed.ncbi.nlm.nih.gov/40540521/	10.1371/journal.pone.0325374	Primary search	Excluded	Wrong publication type
Impact of differentiated care service delivery systems on adherence among the HIV-positive patients receiving antiretroviral therapy in a Southeastern Nigerian State.	AIDS research and therapy	Ekwuofu AA and Dim OF and Adibe MO	https://pubmed.ncbi.nlm.nih.gov/40065394/	10.1186/s12981-024-00671-y	Primary search	Excluded	Wrong study design	Wrong outcome
Incidence and predictors of loss to follow-up among adult HIV patients attending antiretroviral therapy at public health facilities in Agaro town, Southwest Ethiopia, 2023.	BMC infectious diseases	Ahmed AM and Sisay AL and Gebre MN	https://pubmed.ncbi.nlm.nih.gov/40025429/	10.1186/s12879-025-10646-7	Primary search	Excluded	Wrong study design	Wrong outcome
Predictors of survival among older adults with HIV in Uganda's AIDS support organization centers of excellence (1987-2023): a retrospective longitudinal study.	AIDS research and therapy	Atuhairwe C and Atuhaire L and Wandera SO and Amongin D and Ochieng T and Misinde C	https://pubmed.ncbi.nlm.nih.gov/40011930/	10.1186/s12981-024-00687-4	Primary search	Excluded	Wrong publication type	Wrong outcome
Development of a machine learning prediction model for loss to follow-up in HIV care using routine electronic medical records in a low-resource setting.	BMC medical informatics and decision making	Endebu T and Taye G and Deressa W	https://pubmed.ncbi.nlm.nih.gov/40389908/	10.1186/s12911-025-03030-7	Primary search	Excluded	Wrong study design	Wrong outcome
Impact of Body Mass Index and VO2 Max on Symptoms, Physical Activity, and Physical Function in a Multinational Sample of People with HIV.	AIDS and behavior	Horvat Davey C and Duwadi D and Phillips JC and Dawson-Rose C and Nokes KM and Perazzo J and Schnall R and Orton P and Hamilton MJ and Musanti R and Tufts KA and Sefcik E and Webel AR	https://pubmed.ncbi.nlm.nih.gov/39307897/	10.1007/s10461-024-04509-6	Primary search	Excluded	Wrong study design	Wrong outcome
Uptake and patterns of PEP use within the context of a dynamic choice HIV prevention model in rural Uganda and Kenya: SEARCH Study.	Journal of the International AIDS Society	Ayieko J and Balzer LB and Aoko C and Sunday H and Kakande E and Kabami J and Koss C and Chamie G and Kamya MR and Petersen ML and Havlir DV	https://pubmed.ncbi.nlm.nih.gov/40569865/	10.1002/jia2.26450	Primary search	Excluded	Wrong population
Time to reoccurrence of tuberculosis and its predictors among adult HIV/AIDS patients on ART at public hospitals in East and Horro Guduru Wollega zones, West Ethiopia: a retrospective cohort study.	BMC public health	Feyisa JW and Dufera M and Feyisa BR and Debelo S and Dori J and Shama AT	https://pubmed.ncbi.nlm.nih.gov/40420120/	10.1186/s12889-025-23194-1	Primary search	Excluded	Wrong outcome
Crossroads of choice: a qualitative study of the factors influencing decisions to transition from sex work among women engaged in sex work in Southern Uganda.	BMC women's health	Nattabi J and Sensoy Bahar O and Nabayinda J and Nabunya P and Kiyingi J and Kizito S and Namuwonge F and Nsubuga E and Witte SS and Ssewamala FM	https://pubmed.ncbi.nlm.nih.gov/40253351/	10.1186/s12905-025-03631-4	Primary search	Excluded	Wrong publication type	Wrong study design
Incidence of tuberculosis and its predictors among children on antiretroviral therapy in Amhara Region, Ethiopia: a multicentre institution-based retrospective follow-up study.	BMJ open	Mekonnen GB and Legesse BT and Baye FD and Wondie WT	https://pubmed.ncbi.nlm.nih.gov/39947830/	10.1136/bmjopen-2024-093808	Primary search	Excluded	Wrong population
Evaluating adherence in an active-controlled HIV pre-exposure prophylaxis trial (PrEPVacc) to inform the estimation of HIV incidence in a counterfactual placebo arm.	HIV research & clinical practice	Kansiime S and Holm Hansen C and Bern H and Fox J and Dunn D and Ruzagira E and Hayes R and Mc Cormack S	https://pubmed.ncbi.nlm.nih.gov/40497744/	10.1080/25787489.2025.2513684	Primary search	Excluded	Wrong study design	Wrong outcome
Hoping to Adhere? Examining the Relationship Between Hope and Pre-exposure Prophylaxis Willingness, Adherence, and Persistence Among Young Women in South Africa and Zimbabwe (HPTN 082).	AIDS and behavior	Gichane MW and Velloza J and Hosek S and Beauchamp G and Anderson P and Delany-Moretlwe S and Celum C	https://pubmed.ncbi.nlm.nih.gov/39446266/	10.1007/s10461-024-04536-3	Primary search	Excluded	Wrong population
Incidence of attrition and predictors among HIV-infected adolescents receiving antiretroviral therapy in public hospitals, South Ethiopia: a multicentre retrospective follow-up study.	BMJ open	Guyo TG and Sapo AA and Merid F and Sahile S and Kefene SW and Toma TM	https://pubmed.ncbi.nlm.nih.gov/40268486/	10.1136/bmjopen-2024-093129	Primary search	Excluded	Wrong population	Wrong outcome
Progress Toward UNAIDS Global HIV Pre-Exposure Prophylaxis Targets: CDC-Supported Oral Pre-Exposure Prophylaxis - 37 Countries, 2017‚îÄ2023.	MMWR. Morbidity and mortality weekly report	Peck ME and Davis S and Odoyo-June E and Mwangi J and Oyugi E and Hoang T and Canda M and Seleme J and Bock M and Ndeikemona L and Dladla S and Machava R and Nyagonde N and Mashauri A and Awor AC and Alamo S and Chituwo O and Chisenga T and Malaba R and Mutseta M and Angumua C and Nkwoh KT and Ricketts J and Gordon-Johnson KA and Adamu V and Adamu-Oyegun S and Benson JM and Bunga S and Farach N a…	https://pubmed.ncbi.nlm.nih.gov/39602421/	10.15585/mmwr.mm7347a3	Primary search	Excluded	Wrong population	Wrong outcome
Determinants of continuation on HIV pre-exposure propylaxis among female sex workers at a referral hospital in Uganda: a mixed methods study using COM-B model.	BMC public health	Kawuma S and Katwesigye R and Walusaga H and Akatukunda P and Nangendo J and Kabugo C and Kamya MR and Semitala FC	https://pubmed.ncbi.nlm.nih.gov/39806342/	10.1186/s12889-024-20975-y	Primary search	Excluded	Wrong population	Wrong outcome
Viral load change and time to death among adult HIV/AIDS patients on ART after test-and-treat in Northwest Ethiopia: a retrospective multi-center follow-up study using Bayesian joint modeling.	Frontiers in public health	Abeje ET and Agedew E and Endalew B and Alen GD	https://pubmed.ncbi.nlm.nih.gov/40171427/	10.3389/fpubh.2025.1418999	Primary search	Excluded	Wrong study design	Wrong outcome
Strategies for strengthening same-day ART initiation, tracing people living with HIV lost to follow-up and viral load monitoring mechanisms in Ethiopia.	HIV medicine	Chachu KH and Maboe KA	https://pubmed.ncbi.nlm.nih.gov/40181533/	10.1111/hiv.70022	Primary search	Excluded	Wrong outcome
Maternal Factors Influencing the Nutritional Status of HIV-Exposed Infants: A 12-Month Follow-Up in Mathare and Kibera Informal Settlements in Nairobi County.	AIDS and behavior	Kiilu EM and Karanja S and Kikuvi G and Muthoki L	https://pubmed.ncbi.nlm.nih.gov/39953354/	10.1007/s10461-025-04648-4	Primary search	Excluded	Wrong population
Determinants of HIV infection among infants born to HIV positive women receiving option B‚Äâ+‚Äâprevention of mother to child transmission of HIV in Tigray, north Ethiopia: a case control study.	AIDS research and therapy	Gebremedhin H and Gebremeskel F and Gebreegziabiher G and Atsbaha AH and Hailesilase GG	https://pubmed.ncbi.nlm.nih.gov/40448184/	10.1186/s12981-025-00755-3	Primary search	Excluded	Wrong population
Acceptability of an online peer support group as a strategy to improve antiretroviral therapy adherence among young people in Kampala district, Uganda: qualitative findings.	BMC infectious diseases	Kiirya Y and Kitaka S and Kalyango J and Rujumba J and Obeng-Amoako GAO and Amollo M and Nangendo J and Karamagi C and Musooke P and Katahoire A	https://pubmed.ncbi.nlm.nih.gov/40181265/	10.1186/s12879-025-10831-8	Primary search	Excluded	Wrong study design
Improving HIV Prevention Among Heterosexual Men Seeking Sexually Transmitted Infection Services in Malawi: Protocol for a Type I Effectiveness-Implementation Hybrid Randomized Controlled Trial of Systems Navigator-Delivered Integrated Prevention Package (HPTN 112-NJIRA Study).	JMIR research protocols	Rutstein SE and Limarzi-Klyn L and Chen JS and Agyei YO and Ahmed S and Bell I and Cohen M and Fogel JM and Go V and Haines D and Hamilton EL and Hoffman IF and Hosseinipour MC and Marzinke MA and Miller WC and Mukatipa M and Pulerwitz J and Spiegel HML and Ye T and Matoga M	https://pubmed.ncbi.nlm.nih.gov/40531570/	10.2196/72981	Primary search	Excluded	Wrong publication type
Safety and broad immunogenicity of HIVconsvX conserved mosaic candidate T-cell vaccines vectored by ChAdOx1 and MVA in HIV-CORE 006: a double-blind, randomised, placebo-controlled phase 1 trial in healthy adults living without HIV-1 in eastern and southern Africa.	The Lancet. Microbe	Chanda C and Kibengo F and Mutua M and Ogada F and Muturi-Kioi V and Akis Yildirim BM and Amondi M and Baines A and Basajja V and Borthwick N and Bosire K and Chambula E and Chetty P and Chinyenze K and Chirro O and Crook A and De Bont J and Fernandez N and Ejou P and Farah B and Glaze M and Gombe B and Gumbe A and Hayes P and Itwi S and Juma S and Kabarambi A and Kabengele C and Kafeero P and Ka…	https://pubmed.ncbi.nlm.nih.gov/40388952/	10.1016/j.lanmic.2024.101041	Primary search	Excluded	Wrong study design	Wrong outcome
The impact of COVID-19 pandemic on mortality among adults receiving care for chronic health conditions in rural South Africa: findings from Agincourt health and socio-demographic surveillance system.	Population health metrics	Ohene-Kwofie D and Chironda C and Bashingwa J and Seabi T and Dube A and Tippett-Barr B and G√≥mez-Oliv√© FX and Kahn K and Tollman S and Kabudula CW	https://pubmed.ncbi.nlm.nih.gov/40551170/	10.1186/s12963-025-00388-8	Primary search	Excluded	Wrong study design	Wrong outcome
Couple-Based Intervention to Improve HIV Care Engagement for Women and their Partners in KwaZulu-Natal, South Africa: Outcomes of a Pilot Randomized Controlled Trial.	Journal of the International Association of Providers of AIDS Care	Belus JM and van Heerden A and Hines AC and Pita TP and Mdakane Y and Magidson JF and van Rooyen H and Barnabas RV	https://pubmed.ncbi.nlm.nih.gov/39871688/	10.1177/23259582241307694	Primary search	Excluded	Wrong study design	Wrong outcome
A randomized controlled, trial on effects of mobile phone text messaging in combination with motivational interviewing versus standard infant feeding counselling on breastfeeding and child health outcomes, among women living with HIV.	International breastfeeding journal	Zunza M and Thabane L and Kuhn L and Els C and Lombard C and Cotton MF and Young T	https://pubmed.ncbi.nlm.nih.gov/39833919/	10.1186/s13006-024-00693-2	Primary search	Excluded	Wrong population
Effect of case management on viral load in adult clients enrolled due to non-suppression in Capricorn District, South Africa: A case control study.	PloS one	Moholola M and Rees K and Motsoane N and Kgopong N and Mutyambizi C	https://pubmed.ncbi.nlm.nih.gov/39761270/	10.1371/journal.pone.0317015	Primary search	Excluded	Wrong publication type	Wrong outcome
Factors associated with adherence to antiretroviral therapy among HIV-positive adolescents and young adult patients attending HIV care and treatment clinic at Bombo Hospital in Tanga region-Tanzania.	PloS one	Kamote S and Tesha NA and Sunguya BF	https://pubmed.ncbi.nlm.nih.gov/39752421/	10.1371/journal.pone.0316188	Primary search	Excluded	Wrong population	Wrong outcome
Viral rebound on antiretroviral therapy in France according to region of origin, sex, and HIV acquisition group. Results from the French Hospital Database on HIV (ANRS CO4-FHDH).	HIV medicine	Abgrall S and Selinger-Leneman H and Lanoy E and Becker A and Matheron S and de Truchis P and Pavie J and Canestri A and Khuong MA and Rey D and Caby F and Tattevin P and Palich R and Grabar S	https://pubmed.ncbi.nlm.nih.gov/39497481/	10.1111/hiv.13729	Primary search	Excluded	Wrong population
Feasibility of smartphone-enabled asynchronous video directly observed therapy to improve viral suppression outcomes among HIV unsuppressed children and adolescents in Kenya.	BMC infectious diseases	Wekesa P and Ndisha M and Makone B and Bulterys M and Ngugi E and Kamenwa K and Katana A and Owuor K and Mutisya I	https://pubmed.ncbi.nlm.nih.gov/40307826/	10.1186/s12879-025-11036-9	Primary search	Excluded	Wrong population	Wrong outcome
Costs and outcomes of routine HIV oral pre-exposure prophylaxis implementation across different service delivery models and key populations in South Africa: a retrospective cohort study.	The lancet. HIV	Hendrickson C and Hirasen K and Mongwenyana C and Benade M and Bothma R and Smith C and Meyer J and Nichols BE and Long LC	https://pubmed.ncbi.nlm.nih.gov/39914894/	10.1016/S2352-3018(24)00295-9	Primary search	Excluded	Wrong population	Wrong outcome
Incidence and predictors of mortality among HIV positive children on anti-retroviral therapy in the selected health facilities of West Wollega Zone, Western Ethiopia: Retrospective cohort study.	PloS one	Gurmu G and Merdassa E and Tiruneh G and Efrem K and Belay F and Mekonnen L and Feyisa JW and Lema M and Shama AT and Desalegn M	https://pubmed.ncbi.nlm.nih.gov/39854472/	10.1371/journal.pone.0314112	Primary search	Excluded	Wrong population
Hospitalized with HIV in Zambia: individual and system factors driving the high burden of admissions and post-discharge mortality in the era of HIV epidemic control.	AIDS research and therapy	Bwalya C and Stoebenau K and Muchanga G and Mwale M and Maambo C and Banda S and Halwiindi P and Mwango LK and Baumhart C and Mbewe N and Mwitumwa M and Mulenga P and Charurat M and Mutale W and Vinikoor MJ and Claassen CW	https://pubmed.ncbi.nlm.nih.gov/39994735/	10.1186/s12981-024-00689-2	Primary search	Excluded	Wrong outcome
Challenges in achieving the UNAIDS 95-95-95 targets: evaluation of the antiretroviral therapy program among adult HIV/AIDS patients at Woldia General Hospital, Northeast Ethiopia.	Frontiers in public health	Seid S and Yitayal M and Yazachew L and Arega A and Dessie T and Yesuf HA and Hassen JS and Kassaw AK and Yimer A	https://pubmed.ncbi.nlm.nih.gov/40589828/	10.3389/fpubh.2025.1524936	Primary search	Excluded	Wrong population	Wrong outcome
Routine Electronic Mother-Infant Data (REMInD): A proof-of-Concept Data to Care Study to Support Retention in Maternal HIV Treatment and Infant HIV Testing in Cape Town, South Africa.	AIDS and behavior	Phillips TK and Gomba Y and Mogoba P and Phelanyane F and Anderson K and Chi BH and Clouse K and Davies MA and Euvrard J and Knight L and Myer L and Abrams EJ	https://pubmed.ncbi.nlm.nih.gov/40240722/	10.1007/s10461-025-04726-7	Primary search	Excluded	Wrong population
[Analysis of retention in care for people living with HIV in Togo: results of a survey conducted in 2021].	Medecine tropicale et sante internationale	Akakpo AS and Teclessou JN and Deku K and Tchupo JP and Wade S and Ekouevi DK and Adam Z and Dagnra AY and Pitch√© P	https://pubmed.ncbi.nlm.nih.gov/40264965/	10.48327/mtsi.v5i1.2025.664	Primary search	Excluded	Wrong outcome
A Multistate Continuous Time-Inhomogeneous Markov Model for Assessing the CD4 Count Dynamics of HIV/AIDS Patients Undergoing Antiretroviral Therapy in KwaZulu-Natal, South Africa.	International journal of environmental research and public health	Mashiri CE and Batidzirai JM and Chifurira R and Chinhamu K	https://pubmed.ncbi.nlm.nih.gov/40566275/	10.3390/ijerph22060848	Primary search	Excluded	Wrong publication type	Wrong study design
Identifying gaps in the HIV treatment cascade in Africa: a model comparison study.	The Lancet. Global health	Bansi-Matharu L and Moolla H and Citron DT and Stover J and Pickles M and Martin-Hughes R and Boily MC and Nyirenda R and Mudimu E and Ten Brink D and Johnson LF and Mugurungi O and Cambiano V and Dimitrov D and Smith J and Glaubius R and Taramusi I and Mpofu A and Phillips A and Bershteyn A	https://pubmed.ncbi.nlm.nih.gov/40412394/	10.1016/S2214-109X(25)00121-4	Primary search	Excluded	Wrong publication type	Wrong outcome
Metabolic syndrome among a Ghanaian cohort living with HIV initiated on dolutegravir in a real-world setting: a prospective study.	BMJ open	Torpey K and Ganu V and Kenu E and Ayisi Addo S and Agyabeng K and Odikro MA and Adu-Gyamfi R and Mohammed AG and Lartey M	https://pubmed.ncbi.nlm.nih.gov/40345689/	10.1136/bmjopen-2024-097340	Primary search	Excluded	Wrong study design	Wrong outcome
Characteristics of individuals who received post-exposure prophylaxis and HIV seroconversion in Malawi: an analysis of national routine HIV testing data.	Journal of the International AIDS Society	Tweya H and Chimpandule T and Wu W and Goeke L and Zheng Z and Mbiriyawanda S and Masina T and Ozitiosauka W and Muyaso M and Drabko A and Bilicki D and Chen J and Nyirenda R and Jahn A	https://pubmed.ncbi.nlm.nih.gov/40569889/	10.1002/jia2.26473	Primary search	Excluded	Wrong study design	Wrong outcome
A randomized trial for combination nicotine replacement therapy for smoking cessation among people with HIV in a low-resourced setting.	AIDS (London, England)	Elf JL and Lebina L and Motlhaoleng K and Chon S and Niaura R and Abrams D and Variava E and Gupte N and Martinson N and Golub JE	https://pubmed.ncbi.nlm.nih.gov/39693492/	10.1097/QAD.0000000000004093	Primary search	Excluded	Wrong publication type	Wrong outcome
Health services delivery factors affecting HIV retesting among pregnant women at 34¬†weeks gestation in Saboba District, Northern region, Ghana.	International journal of STD & AIDS	Abanga WA and Klu D and Dery M and Fusheini I and Dwomoh S and Kubio C and Tagbor HK	https://pubmed.ncbi.nlm.nih.gov/39602571/	10.1177/09564624241303819	Primary search	Excluded	Wrong population	Wrong study design
A Biomarker Profile Reflective of Preserved Thymic Function Is Associated With Reduced Comorbidities in Aging People With HIV: An AGEhIV Cohort Analysis.	The Journal of infectious diseases	Vanbellinghen MC and Boyd A and Kootstra NA and Schim van der Loeff MF and van der Valk M and Reiss P	https://pubmed.ncbi.nlm.nih.gov/39658325/	10.1093/infdis/jiae603	Primary search	Excluded	Wrong study design	Wrong outcome
Determining Targets for Antiretroviral Drug Concentrations: A Causal Framework Illustrated With Pediatric Efavirenz Data From the CHAPAS-3 Trial.	Pharmacoepidemiology and drug safety	Schomaker M and Denti P and Bienczak A and Burger D and D√≠az I and Gibb DM and Walker AS and McIlleron H	https://pubmed.ncbi.nlm.nih.gov/39627164/	10.1002/pds.70051	Primary search	Excluded	Wrong population	Wrong publication type
Economic outcomes among microfinance group members receiving community-based chronic disease care: Cluster randomized trial evidence from Kenya.	Social science & medicine (1982)	Wilson-Barthes M and Steingrimsson J and Lee Y and Tran DN and Wachira J and Kafu C and Pastakia SD and Vedanthan R and Said JA and Genberg BL and Gal√°rraga O	https://pubmed.ncbi.nlm.nih.gov/38781744/	10.1016/j.socscimed.2024.116993	Primary search	Excluded	Wrong publication type	Wrong outcome
Factors associated with unfavorable treatment outcomes among multidrug-resistant tuberculosis patients, Sierra Leone: a cross-sectional secondary data analysis.	BMC infectious diseases	Koroma JA and Elduma AH and Sesay U and Gebru GN	https://pubmed.ncbi.nlm.nih.gov/38862873/	10.1186/s12879-024-09370-5	Primary search	Excluded	Wrong population	Wrong outcome
Factors Associated with Favorable Tuberculosis Treatment Outcomes Determined Using Multiple Regression Analysis in Lusaka, Zambia, 2022.	International journal of mycobacteriology	Daka S and Ota M and Samungole GK	https://pubmed.ncbi.nlm.nih.gov/39700157/	10.4103/ijmy.ijmy_165_24	Primary search	Excluded	Wrong population	Wrong outcome
V√©rification des performances de la m√©thode COBAS¬Æ AmpliPrep/COBAS¬Æ TaqMan HIV-1 test, v 2.0 pour la quantification de la charge virale plasmatique du VIH-1.	Annales de biologie clinique	Brou EC and Tour√© A and Tour√© FS and Yaud√© E and Dosso I and Konan M and Sery D and Kiki-Barro C	https://pubmed.ncbi.nlm.nih.gov/40445216/	10.1684/abc.2025.1972	Primary search	Excluded	Wrong publication type	Wrong outcome
Feasibility and Impact of Community Pharmacy and Novel Pick-up Points for Antiretroviral Therapy Pre-exposure Prophylaxis Initiation and Continuation in Low and Middle-income Countries.	Current HIV/AIDS reports	Lalla-Edward ST and Venter WDF	https://pubmed.ncbi.nlm.nih.gov/39548044/	10.1007/s11904-024-00710-3	Primary search	Excluded	Wrong population	Wrong outcome
A case report: recurrent anemia related to long term acyclovir use in a pregnant HIV infected Ugandan.	African health sciences	Nambuya M and Mayanja-Kizza H	https://pubmed.ncbi.nlm.nih.gov/38962355/	10.4314/ahs.v24i1.11	Primary search	Excluded	Wrong publication type
Implementation of Male-Specific Motivational Interviewing in Malawi: An Assessment of Intervention Fidelity and Barriers to Scale-Up.	medRxiv : the preprint server for health sciences	Holland KN and Hubbard J and Mphande M and Robson I and Phiri K and Onoya D and Chikuse E and Dovel K and Choko A	https://pubmed.ncbi.nlm.nih.gov/39399024/	10.1101/2024.09.24.24314326	Primary search	Excluded	Wrong outcome
Trial of an mHealth intervention to improve HIV prophylaxis for female sex workers, United Republic of Tanzania.	Bulletin of the World Health Organization	Mbotwa CH and Kazaura MR and Moen K and Sudfeld CR and Metta E and Leshabari MT and Bakari M and Mmbaga EJ	https://pubmed.ncbi.nlm.nih.gov/39611190/	10.2471/BLT.24.291516	Primary search	Excluded	Wrong population
Impact of HIV coinfection on tuberculosis treatment outcomes in Ethiopia: a systematic review and meta-analysis.	BMJ open	Mekonen H and Negesse A and Dessie G and Desta M and Mihiret GT and Tarik YD and Kitaw TM and Getaneh T	https://pubmed.ncbi.nlm.nih.gov/38969385/	10.1136/bmjopen-2024-087218	Primary search	Excluded	Wrong study design	Wrong outcome
Tuberculosis treatment success rate and its predictors among TB HIV co-infected patients in East and North Eastern Uganda.	Scientific reports	Omara G and Bwayo D and Mukunya D and Nantale R and Okia D and Matovu JKB and Wanume B and Alunyo JP and Olupot-Olupot P	https://pubmed.ncbi.nlm.nih.gov/39952930/	10.1038/s41598-024-85039-y	Primary search	Excluded	Wrong study design	Wrong outcome
Longitudinal viral load outcomes of adults with HIV after detectable viremia on tenofovir, lamivudine, and dolutegravir.	AIDS (London, England)	Sodeke O and Milligan K and Ezeuko I and Oladipo A and Emeh A and Bashorun A and Orisawayi O and Danjuma S and Onotu D and Boyd AM and Abutu A and Chun H and Vallabhaneni S	https://pubmed.ncbi.nlm.nih.gov/38870005/	10.1097/QAD.0000000000003956	Primary search	Excluded	Wrong study design	Wrong outcome
Better outcomes of HIV-1 infection in women compared to men in an Ethiopian cohort.	HIV research & clinical practice	Bezalel-Rosenberg S and Mahlab-Guri K and Itai N and Kadar L and Nemet S and Asher I and Cohen R and Sthoeger ZM and Elinav H and Elbirt D	https://pubmed.ncbi.nlm.nih.gov/40456012/	10.1080/25787489.2025.2511376	Primary search	Excluded	Wrong study design	Wrong outcome
Safety and efficacy of iron supplementation with 3 months of daily ferrous sulphate in children living with HIV and mild-to-moderate anaemia in Uganda: a double-blind, randomised, placebo-controlled trial.	The lancet. HIV	Frosch AEP and Musiime V and Staley C and Conroy AL and Rutebarika D and Ategeka G and Cusick SE	https://pubmed.ncbi.nlm.nih.gov/39401504/	10.1016/S2352-3018(24)00238-8	Primary search	Excluded	Wrong population
The role of digital tools in enhancing antiretroviral therapy adherence among adolescents and young adults with HIV: a systematic review of randomized controlled trials.	BMC infectious diseases	Agbo CE and Agu MC and Ogieuhi IJ and Chima UE and Okoye CO and Akinmeji O and Ajekiigbe VO and Anthony CS and Bakare IS and Ngwu KE and Isah A	https://pubmed.ncbi.nlm.nih.gov/40082764/	10.1186/s12879-025-10724-w	Primary search	Excluded	Wrong study design	Wrong outcome
Risk of severe bacterial infections including TB before and after immediate or deferred antiretroviral therapy: A multicenter, prospective, cohort study.	International journal of infectious diseases : IJID : official publication of the International Society for Infectious Diseases	Jensen TO and Sharma S and Avihingsanon A and Lutaakome J and Brar I and Burman W and Chetchotisakd P and de Castro N and Gal√°n-Herrera JF and Kumarasamy N and Paredes R and Ridzon R and Sciaudone M and Singh K and Uriel A and Lundgren J and Reilly C and Matthews G	https://pubmed.ncbi.nlm.nih.gov/40268134/	10.1016/j.ijid.2025.107911	Primary search	Excluded	Wrong study design	Wrong outcome
Long-Term Clinical Outcomes After Autologous Hematopoietic Stem Cell Transplantation in 49 Individuals Living With HIV (PLWH) and Affected by High-Risk or Relapsed Lymphoma: A European Experience of Continued Relevance for PLWH.	Journal of medical virology	Zanet E and Taborelli M and Tirelli U and Diez-Martin J and Balsalobre P and Re A and Rupolo M and Mazzucato M and Cwynarski K and Gomez MRV and Guillerm G and Serraino D and Ciancia R and Chirumbolo S and Carbone A and Michieli M	https://pubmed.ncbi.nlm.nih.gov/39810706/	10.1002/jmv.70165	Primary search	Excluded	Wrong study design	Wrong outcome
Demonstrating service delivery models for effective initiation and retention on pre-exposure prophylaxis (PrEP) among female bar workers in Dar es Salaam, Tanzania: A double randomized intervention study protocol.	PloS one	Chebet JJ and Akyoo WO and Goymann H and Harling G and Barnhart DA and Mosha IH and Kamori DD and Gandhi M and Mbunda T and Kipeleka J and Sando D and Spiegelman D and Mpembeni R and B√§rnighausen T	https://pubmed.ncbi.nlm.nih.gov/38935796/	10.1371/journal.pone.0304077	Primary search	Excluded	Wrong publication type
High recent PrEP adherence with point-of-care urine tenofovir testing and adherence counselling among young African women: results from the INSIGHT cohort.	Journal of the International AIDS Society	Gati Mirembe B and Donnell D and Krows M and Zwane Z and Bukusi E and Panchia R and Louw C and Mwelase N and Selepe P and Senne M and Naidoo L and Chihana R and Kasaro M and Nuwagaba-Biribonwoha H and Kotze P and Gill K and MacDonald P and vanHeerden A and Bosman S and Jaggernath M and du Preez P and Ward A and Peters RPH and Delany-Moretlwe S and Peacock S and Johnson R and Caucutt J and Morriso…	https://pubmed.ncbi.nlm.nih.gov/39653676/	10.1002/jia2.26389	Primary search	Excluded	Wrong population
Integrating hepatitis C testing and treatment into routine HIV care in Cameroon is feasible.	Journal of the International AIDS Society	Kowo MP and Coyer L and Sini V and Kafack CA and Metomo GY and Wafeu GS and Njouom R and Boers A and Coutinho R and Njoya O and Kouanfack C	https://pubmed.ncbi.nlm.nih.gov/39943742/	10.1002/jia2.26417	Primary search	Excluded	Wrong study design	Wrong outcome
Treatment outcomes and associated factors among patients with multidrug-resistant tuberculosis in Southwestern Oromia, Ethiopia: ten-year retrospective analysis.	BMC infectious diseases	Bonsa Z and Tadesse M and Bekele E and Abeba G and Solomon E and Husen M and Balay G and Kebede W and Abebe G	https://pubmed.ncbi.nlm.nih.gov/39543471/	10.1186/s12879-024-10205-6	Primary search	Excluded	Wrong outcome
Online delivery of oral HIV pre- and post-exposure prophylaxis: findings from the ePrEP Kenya pilot.	Journal of the International AIDS Society	Kiptinness C and Naik P and Kareithi T and Thuo N and Okello P and Culquichicon C and Rafferty M and Abdulrashid S and Jomo E and Nyamasyo N and Wood T and Mendonca R and Malen RC and Dettinger JC and Pintye J and Mwangi J and Stergachis A and Onentia J and Curran K and Mugambi ML and Were D and Ngure K and Sharma M and Ortblad KF	https://pubmed.ncbi.nlm.nih.gov/40569864/	10.1002/jia2.26468	Primary search	Excluded	Wrong population
Prenatal exposure to HIV pre-exposure prophylaxis and birth, growth, and social-emotional developmental outcomes throughout early childhood in Kenya: a prospective cohort study.	The Lancet. Global health	G√≥mez L and Kinuthia J and Abuna F and Baeten JM and Dettinger J and Larsen A and Marwa M and Ngumbau N and Odhiambo B and Omondi P and Stern J and Richardson BA and Watoyi S and John-Stewart G and Pintye J	https://pubmed.ncbi.nlm.nih.gov/40021305/	10.1016/S2214-109X(24)00471-6	Primary search	Excluded	Wrong population
Isoniazid preventive therapy during infancy does not adversely affect growth among HIV-exposed uninfected children: Secondary analysis of data from a randomized controlled trial.	PloS one	Cherkos AS and LaCourse SM and Enquobahrie DA and Escudero JN and Mecha J and Matemo D and Kinuthia J and Iribarren SJ and John-Stewart G	https://pubmed.ncbi.nlm.nih.gov/39150949/	10.1371/journal.pone.0293708	Primary search	Excluded	Wrong population
The future of HIV diagnostics: an exemplar in infectious diseases.	The lancet. HIV	Pant Pai N and Kadam R and Jani I and Alemnji G and Malyuta R and Peter T	https://pubmed.ncbi.nlm.nih.gov/40318692/	10.1016/S2352-3018(25)00078-5	Primary search	Excluded	Wrong study design	Wrong outcome
Progress towards the 95-95-95 targets to end HIV by 2030 in Lebanon, 2023.	PloS one	ElMedrek MG and Hermez J and Hutin Y and Abubakar A and Muhjazi G and Olatunji E and Jamil MS and Alaama AS and Wilson N and Abiad F and Yaacoub H and Nakib ME	https://pubmed.ncbi.nlm.nih.gov/40512690/	10.1371/journal.pone.0321868	Primary search	Excluded	Wrong population
Human Immunodeficiency Virus Type-1 Genetic Diversity and Drugs Resistance Mutations among People Living with HIV in Karachi, Pakistan.	Viruses	Rashid A and Kang L and Yi F and Chu Q and Shah SA and Mahmood SF and Getaneh Y and Wei M and Chang S and Abidi SH and Shao Y	https://pubmed.ncbi.nlm.nih.gov/38932254/	10.3390/v16060962	Primary search	Excluded	Wrong population	Wrong study design
Effectiveness of bi-monthly long-acting injectable cabotegravir and rilpivirine as maintenance treatment for HIV-1 in the Netherlands: results from the Dutch ATHENA national observational cohort.	The lancet. HIV	Jongen VW and Wit FWNM and Boyd A and van Eeden A and Brouwer AE and Soetekouw R and El Moussaoui R and Stalenhoef J and Sigaloff KCE and Mudrikova T and Gisolf J and Burger D and Wensing AMJ and van der Valk M	https://pubmed.ncbi.nlm.nih.gov/39779044/	10.1016/S2352-3018(24)00269-8	Primary search	Excluded	Wrong population	Wrong study design
Children who are HIV exposed-uninfected: does maternal ART regimen matter?	Current opinion in HIV and AIDS	Ellis RP and Evans C and Wedderburn CJ and Prendergast AJ	https://pubmed.ncbi.nlm.nih.gov/39514786/	10.1097/COH.0000000000000883	Primary search	Excluded	Wrong population
Adjunctive Single-Dose Liposomal Amphotericin to Prevent Cryptococcal Meningitis in People With HIV-Associated Cryptococcal Antigenemia and Low Plasma Cryptococcal Antigen Titers.	Clinical infectious diseases : an official publication of the Infectious Diseases Society of America	Meya DB and Nalintya E and Skipper CP and Kirumira P and Ayebare P and Naluyima R and Namuli T and Turya F and Walukaga S and Engen N and Hullsiek KH and Wele A and Dai B and Boulware DR and Rajasingham R	https://pubmed.ncbi.nlm.nih.gov/39044381/	10.1093/cid/ciae266	Primary search	Excluded	Wrong study design	Wrong outcome
Acceptability and feasibility of a urine-based tenofovir adherence assay for monitoring and providing feedback on PrEP adherence in Kenya.	AIDS care	Okello P and Velloza J and Ogello V and Owidi E and Mogere P and Gakuo S and Chakravarty D and Biwott C and Chatterjee P and Mugo N and Gandhi M and Ngure K	https://pubmed.ncbi.nlm.nih.gov/39733245/	10.1080/09540121.2024.2444556	Primary search	Excluded	Wrong population
Prediction of visceral leishmaniasis development in a highly exposed HIV cohort in Ethiopia based on Leishmania infection markers: results from the PreLeisH study.	EBioMedicine	van Griensven J and van Henten S and Kibret A and Kassa M and Beyene H and Abdellati S and Mersha D and Sisay K and Seyum H and Eshetie H and Kassa F and Bogale T and Melkamu R and Yeshanew A and Smekens B and Burm C and Landuyt H and de Hondt A and Van den Bossche D and Mohammed R and Pareyn M and Vogt F and Adriaensen W and Ritmeijer K and Diro E	https://pubmed.ncbi.nlm.nih.gov/39612653/	10.1016/j.ebiom.2024.105474	Primary search	Excluded	Wrong study design	Wrong outcome
Incidence, Clearance, and Persistence of Penile High-Risk Human Papillomavirus Among Rwandan Men Who Have Sex With Men.	The Journal of infectious diseases	Murenzi G and Kim HY and Mivumbi JP and Gasana J and Munyaneza A and Tuyisenge P and Kanyabwisha F and Zawadi T and Muhoza B and Kubwimana G and Adedimeji A and Yotebieng M and Mutesa L and Shi Q and Anastos K and Palefsky JM	https://pubmed.ncbi.nlm.nih.gov/38626186/	10.1093/infdis/jiae190	Primary search	Excluded	Wrong population	Wrong outcome
Increased mortality and morbidity risk in people with early HIV care interruption in Spain.	AIDS (London, England)	Izquierdo R and Rava M and Guti√©rrez F and Garc√≠a-Fraile LJ and Riera M and Imaz A and Sotomayor C and Reus S and Rubio R and Iribarren JA and Jarr√≠n I	https://pubmed.ncbi.nlm.nih.gov/40072419/	10.1097/QAD.0000000000004175	Primary search	Excluded	Wrong population
Update: Vitamin D(3) and calcium carbonate supplementation for adolescents with HIV to reduce musculoskeletal morbidity and immunopathology (VITALITY trial): study protocol for a randomised placebo-controlled trial.	Trials	Dzavakwa NV and Chisenga M and McHugh G and Filteau S and Gregson CL and Kasonka L and Kranzer K and Mabuda HB and Mujuru H and Redzo N and Rowland-Jones S and Schaible UE and Simms V and Ferrand RA	https://pubmed.ncbi.nlm.nih.gov/39039558/	10.1186/s13063-024-08342-z	Primary search	Excluded	Wrong publication type
Hepatic Flare Following Effective Antiretroviral Therapy Is Associated With HBsAg Seroclearance in HBV/HIV-1 Co-Infection.	Journal of medical virology	Lin W and He Y and Gu F and Hu F and Yu H and Li H and Liu C and Tang X and Cai W and Li L	https://pubmed.ncbi.nlm.nih.gov/39654313/	10.1002/jmv.70114	Primary search	Excluded	Wrong study design	Wrong outcome
Implementation of Single High-dose Liposomal Amphotericin B Based Induction Therapy for Treatment of HIV-associated Cryptococcal Meningitis in Uganda: A Comparative Prospective Cohort Study.	Clinical infectious diseases : an official publication of the Infectious Diseases Society of America	Gakuru J and Kagimu E and Dai B and Okurut S and Nsangi L and Bahr NC and Okirwoth M and Namuju OC and Jarvis JN and Lawrence DS and Ahimbisibwe C and Ellis J and Tadeo KK and Boulware DR and Meya DB and Tugume L	https://pubmed.ncbi.nlm.nih.gov/39180324/	10.1093/cid/ciae413	Primary search	Excluded	Wrong study design	Wrong outcome
Patterns of peri-gestational weight change among women living with HIV in Nigeria receiving dolutegravir compared to alternative antiretroviral regimens: a retrospective cohort study.	AIDS research and therapy	Al Naimi A and Chang C and Rawizza H and Olaifa O and Ogunsola O and Okonkwo P and Kanki P	https://pubmed.ncbi.nlm.nih.gov/40128795/	10.1186/s12981-025-00731-x	Primary search	Excluded	Wrong study design	Wrong outcome
Malignancies in people living with HIV: A 25-years observational study from a tertiary hospital in Italy.	Journal of infection and public health	Anastasia A and Mazzucco W and Pipit√≤ L and Fruscione S and Gaudiano R and Trizzino M and Zarcone M and Cascio A	https://pubmed.ncbi.nlm.nih.gov/39813856/	10.1016/j.jiph.2025.102661	Primary search	Excluded	Wrong population	Wrong publication type
Hot cross bun sign in JC-Virus Granule cell neuronopathy in HIV infected patient - a case report.	BMC neurology	Ssemmanda S	https://pubmed.ncbi.nlm.nih.gov/39075442/	10.1186/s12883-024-03776-z	Primary search	Excluded	Wrong publication type
[Survival status and influencing factors of death risk of HIV-infected patients in Hangzhou, 2004-2023].	Zhonghua liu xing bing xue za zhi = Zhonghua liuxingbingxue zazhi	Chen JF and Xu K and Zhang XL and Wu H and Liu KN and Huang SC	https://pubmed.ncbi.nlm.nih.gov/39444124/	10.3760/cma.j.cn112338-20240429-00228	Primary search	Excluded	Wrong study design	Wrong outcome
Transition of adolescents from paediatric to adult HIV care in South Africa: A policy review.	Southern African journal of HIV medicine	Petinger C and Crowley T and van Wyk B	https://pubmed.ncbi.nlm.nih.gov/40356935/	10.4102/sajhivmed.v26i1.1674	Primary search	Excluded	Wrong study design	Wrong outcome
A prospective observational cohort study of HIV infection in Indonesia: baseline characteristics and one-year mortality.	BMC infectious diseases	Merati TP and Yunihastuti E and Wisaksana R and Kurniati N and Arlinda D and Karyana M and Susanto NH and Lokida D and Kosasih H and Diana A and Bang LE and Setiyaningrum M and Amin DM and Eppy E and Cahyawati WASN and Danudirgo EW and Darmaja IMG and Farhanah N and Gunawan CA and Hadi U and Jamil KF and Katu S and Kembaren T and Kosa IGR and Norosingomurti DL and Purnama A and Laksanawati IS and…	https://pubmed.ncbi.nlm.nih.gov/39833697/	10.1186/s12879-024-10354-8	Primary search	Excluded	Wrong population
Seroprevalence, seroconversion, and mother-to-child transmission of dual and triplex infections of HIV, HBV, and HCV among Nigerian obstetric population: A national multicentre prospective cohort study.	Antiviral therapy	Eleje GU and Usman HA and Onubogu CU and Fiebai PO and Akaba GO and Rabiu A and Mbachu II and Umeononihu OS and Chukwuanukwu RC and Ogbuagu CN and Joe-Ikechebelu NN and Igbodike EP and Egeonu RO and Oppah IC and Ogwaluonye UC and Nwankwo CH and Kalu SO and Chigbo CG and Chibuzor MT and Chukwurah SN and Uzochukwu CE and Ahmed A and Inuyomi SO and Adesoji BA and Anyang UI and Emeka EA and Igue OE a…	https://pubmed.ncbi.nlm.nih.gov/40243253/	10.1177/13596535251333259	Primary search	Excluded	Wrong population
Hormonal contraception for women at risk of HIV infection.	The Cochrane database of systematic reviews	Rohwer C and McCaul M and Hofmeyr GJ and Rohwer AC	https://pubmed.ncbi.nlm.nih.gov/40476466/	10.1002/14651858.CD015701.pub2	Primary search	Excluded	Wrong population	Wrong outcome
A typology of HIV self-testing support systems: a scoping review.	Sexual health	Tran A and Tran N and Tapa J and Tieosapjaroen W and Fairley CK and Chow EPF and Zhang L and Baggaley RC and Johnson CC and Jamil MS and Ong JJ	https://pubmed.ncbi.nlm.nih.gov/38950142/	10.1071/SH24037	Primary search	Excluded	Wrong publication type
Uptake of human papilloma virus vaccination among adolescent girls living with HIV in Uganda: A mixed methods study.	PloS one	Nakibuuka V and Muddu M and Kraehenbuhl JP and Birungi C and Semitala FC and Tusubira AK	https://pubmed.ncbi.nlm.nih.gov/39116172/	10.1371/journal.pone.0300155	Primary search	Excluded	Wrong population	Wrong outcome
High-risk human papillomavirus genotypes in previously unscreened reproductive-age women in Ethiopia: A community-based cohort study.	International journal of cancer	Kebede HB and Mekuria S and Asegid N and Forslund O and Borgfeldt C and Jerkeman M and Mihret A and Abebe T	https://pubmed.ncbi.nlm.nih.gov/39950735/	10.1002/ijc.35335	Primary search	Excluded	Wrong study design	Wrong outcome
HIV replication and tuberculosis risk among people living with HIV in Europe: A multicohort analysis, 1983-2015.	PloS one	Atkinson A and Kraus D and Banholzer N and Miro JM and Reiss P and Kirk O and Mussini C and Morlat P and Podlekareva D and Grant AD and Sabin C and van der Valk M and Le Moing V and Meyer L and Seng R and Castagna A and Obel N and Antoniadou A and Salmon D and Zwahlen M and Egger M and de Wit S and Furrer H and Fenner L	https://pubmed.ncbi.nlm.nih.gov/39453919/	10.1371/journal.pone.0312035	Primary search	Excluded	Wrong population	Wrong study design
Tracking viral control in adolescents on antiretroviral therapy in Lusaka, Zambia: A retrospective cohort analysis.	Southern African journal of HIV medicine	Moomba K and Crowley T and van Wyk B	https://pubmed.ncbi.nlm.nih.gov/40356936/	10.4102/sajhivmed.v26i1.1665	Primary search	Excluded	Wrong population	Wrong outcome
An Integrative Review of the Literature Examining Sexual Relationship Power, Depressive Symptoms, Silencing the Self, and HIV Vulnerability for Women in the United States.	The Journal of the Association of Nurses in AIDS Care : JANAC	Goodwyn WL and Caiola C and Roberson D	https://pubmed.ncbi.nlm.nih.gov/39241218/	10.1097/JNC.0000000000000498	Primary search	Excluded	Wrong population	Wrong outcome
Human Papillomavirus Type 16 E6 Seroprevalence among Men Living with HIV without HPV-Driven Malignancies.	Cancer prevention research (Philadelphia, Pa.)	Duff AJ and Otieno CO and Chen L and Mannion K and Topf MC and Michels BE and Butt J and Woodward BO and Lima MC and Erdem H and Leonard MA and Turner MM and Waterboer T and Sudenga SL and Lang Kuhs KA	https://pubmed.ncbi.nlm.nih.gov/39907040/	10.1158/1940-6207.CAPR-24-0420	Primary search	Excluded	Wrong population	Wrong study design
CROI 2025: global epidemiology and prevention of HIV and other sexually transmitted diseases.	Topics in antiviral medicine	Buchbinder SP and Liu AY	https://pubmed.ncbi.nlm.nih.gov/40472386/		Primary search	Excluded	Wrong publication type	Wrong outcome
Challenges in estimating the counterfactual placebo HIV incidence rate from a registration cohort: The PrEPVacc trial.	Clinical trials (London, England)	Kansiime S and Hansen CH and Ruzagira E and McCormack S and Hayes R and Dunn D	https://pubmed.ncbi.nlm.nih.gov/39847674/	10.1177/17407745241304721	Primary search	Excluded	Wrong study design	Wrong outcome
Preferences for oral and injectable PrEP among qualitative sub-study participants in HPTN 084.	PloS one	Tolley EE and Bula A and Chitukuta M and Ndimande-Khoza N and Etima J and Namey E and Kemigisha D and Makhale L and Tsidya M and Shoen M and Hosseinipour MC and Delany-Moretlwe S	https://pubmed.ncbi.nlm.nih.gov/39441777/	10.1371/journal.pone.0309811	Primary search	Excluded	Wrong population
A benchmark study of compression software for human short-read sequence data.	Scientific reports	Betschart RO and Thal√©n F and Blankenberg S and Zoche M and Zeller T and Ziegler A	https://pubmed.ncbi.nlm.nih.gov/40316539/	10.1038/s41598-025-00491-8	Primary search	Excluded	Wrong study design	Wrong outcome
Survival Following Diagnosis of HIV-Associated Kaposi Sarcoma Among Adults in East Africa in the "Treat-All" Era.	medRxiv : the preprint server for health sciences	Byakwaga H and Semeere A and Laker-Oketta M and Busakhala N and Freeman E and Rotich E and Wenger M and Kadama-Makanga P and Kisuya J and Semakadde M and Mwine B and Kasozi C and Mwebesa B and Maurer T and Glidden DV and Wools-Kaloustian K and Kambugu A and Martin J	https://pubmed.ncbi.nlm.nih.gov/39252899/	10.1101/2024.08.26.24312536	Primary search	Excluded	Wrong study design	Wrong outcome
Factors affecting patients on antiretroviral therapy lost to follow-up in Asunafo South District of Ahafo Region, Ghana: a cross-sectional study.	BMJ public health	Kogi R and Krah T and Asampong E and Kamau EM	https://pubmed.ncbi.nlm.nih.gov/40018557/	10.1136/bmjph-2024-000944	Primary search	Excluded	Wrong study design	Wrong outcome
Effect of Interactive Media-Based Music and Art Therapies on Reduction in PTSD Symptoms in Children and Adult Victims of Abduction.	Issues in mental health nursing	Ewulu IJ and Ukwueze CC and Oluchi KMT and Eze NO and Ezeugwu CA and Nnanyelugo CE and Celestine GV	https://pubmed.ncbi.nlm.nih.gov/39046526/	10.1080/01612840.2024.2373260	Primary search	Excluded	Wrong population
An Adapted Friendship Bench Counseling Intervention (FB) to Improve Mental Health and HIV Care Engagement Outcomes Among People Living with HIV (PWH) Who Inject Drugs in Hanoi, Vietnam: Results from the VITAL Pilot Randomized Controlled Trial.	AIDS and behavior	Gaynes BN and Tran HV and Nong HTT and Filipowicz TR and Landrum KR and Tran TTT and Nguyen VQ and Verhey R and Nguyen HN and Giang LM and Pence BW	https://pubmed.ncbi.nlm.nih.gov/39894853/	10.1007/s10461-025-04645-7	Primary search	Excluded	Wrong population
Statin effects on the incidence of major non-cardiovascular disease events among a global cohort of people with HIV: a randomised controlled trial.	The lancet. HIV	Diggs MR and Umbleja T and McCallum S and Zanni MV and Chu SM and Fitch KV and Bloomfield GS and Currier JS and Martinez E and Castle PE and Awwad A and Jain MK and Bedimo R and Hendricks B and Narrea J and Estrada V and Pinto J and Aberg JA and Malvestutto CD and Fichtenbaum CJ and Lu MT and Ribaudo HJ and Douglas PS and Grinspoon SK	https://pubmed.ncbi.nlm.nih.gov/40180472/	10.1016/S2352-3018(24)00345-X	Primary search	Excluded	Wrong study design	Wrong outcome
Cancer in people with multidrug-resistant HIV.	AIDS (London, England)	Clemente T and Pontillo D and Malagnino V and Calza L and Di Biagio A and Cenderello G and Lolatto R and Manzillo E and Moioli MC and De Socio GV and Castagna A and Spagnuolo V	https://pubmed.ncbi.nlm.nih.gov/39206886/	10.1097/QAD.0000000000003952	Primary search	Excluded	Wrong study design	Wrong outcome
Post-exposure prophylaxis for sexual assault victim-survivors: Guidelines and best practices.	South African family practice : official journal of the South African Academy of Family Practice/Primary Care	Naidoo M and Kaswa R and Govender I	https://pubmed.ncbi.nlm.nih.gov/40599016/	10.4102/safp.v67i1.6073	Primary search	Excluded	Wrong study design	Wrong outcome
Systematic review on the compliance of WHO guidelines in the management of patients with advanced HIV disease in Africa: The case of cryptococcal antigen screening.	PloS one	Ally ZM and Mbishi JV and Mbwana MS and Bakari HM and Salim SM and Rodoshi ZN and Hundisa MI and Sileshi RM and Ayalew BD and Musoke R and Moshi L and Fakhoury YE and Ally HM and Ramadhani HO	https://pubmed.ncbi.nlm.nih.gov/39854376/	10.1371/journal.pone.0313453	Primary search	Excluded	Wrong study design	Wrong outcome
Sustaining Rwanda's HIV response after elimination of PEPFAR funding: a modeling analysis.	medRxiv : the preprint server for health sciences	Kimmel AD and Pan Z and Murenzi G and Brazier E and Elul B and Muhoza B and Yotebieng M and Anastos K and Nash D	https://pubmed.ncbi.nlm.nih.gov/40313263/	10.1101/2025.04.25.25326450	Primary search	Excluded	Wrong publication type	Wrong study design
Effect of cognitive behavior-aided counseling on entrepreneurial self-efficacy of students of home economics education in South-East Nigeria.	Medicine	Nwakpadolu GM and Ede MO and Nwadi CL and Ede KR and Okoro JO and Onyishi UC and Omeke F and Oneli JO	https://pubmed.ncbi.nlm.nih.gov/39183395/	10.1097/MD.0000000000039379	Primary search	Excluded	Wrong study design	Wrong outcome
HepB-CpG vs HepB-Alum Vaccine in People With HIV and Prior Vaccine Nonresponse: The BEe-HIVe Randomized Clinical Trial.	JAMA	Marks KM and Kang M and Umbleja T and Cox A and Vigil KJ and Ta NT and Omoz-Oarhe A and Perazzo H and Kosgei J and Hatlen T and Price J and Katsidzira L and Supparatpinyo K and Knowles K and Alston-Smith BL and Rathod P and Sherman KE	https://pubmed.ncbi.nlm.nih.gov/39616603/	10.1001/jama.2024.24490	Primary search	Excluded	Wrong study design	Wrong outcome
Kidney dysfunction and associated factors among adults living with human immuno-deficiency virus in Africa: a systematic review and meta-analysis.	BMC nephrology	Tassew WC and Zeleke AM and Ferede YA and Ayenew GM	https://pubmed.ncbi.nlm.nih.gov/39934651/	10.1186/s12882-025-04011-8	Primary search	Excluded	Wrong publication type
Benchmarking copy number aberrations inference tools using single-cell multi-omics datasets.	Briefings in bioinformatics	Song M and Ma S and Wang G and Wang Y and Yang Z and Xie B and Guo T and Huang X and Zhang L	https://pubmed.ncbi.nlm.nih.gov/40037644/	10.1093/bib/bbaf076	Primary search	Excluded	Wrong study design	Wrong outcome
Weight and mortality in people living with HIV and heart failure: Obesity paradox in the era of glucagon-like peptide 1 (GLP-1) receptor agonists and sodium-glucose cotransporter-2 (SGLT-2) inhibitors.	HIV medicine	Nazarenko N and Chen YY and Borkowski P and Biavati L and Parker M and Vargas-Pena C and Chowdhury I and Bock J and Garg V and Bhakta S and Maliha M and Raptis D and Shah MK and Faillace R and Palaiodimos L	https://pubmed.ncbi.nlm.nih.gov/39948235/	10.1111/hiv.13760	Primary search	Excluded	Wrong study design	Wrong outcome
Using positive deviance to enhance HIV care retention in South Africa: development of a compassion-focused program to improve the staff and patient experience.	BMC global and public health	Ober AJ and Skinner DH and Bogart LM and Busakwe L and Davids W and Mahomed H and Ling D and Zweigenthal V	https://pubmed.ncbi.nlm.nih.gov/39910645/	10.1186/s44263-025-00123-3	Primary search	Excluded	Wrong study design	Wrong outcome
Client-reported challenges and opportunities for improved antiretroviral therapy services uptake at a secondary health facility in Ghana.	Heliyon	Manu E and Sumankuuro J and Douglas M and Aku FY and Adoma PO and Kye-Duodu G	https://pubmed.ncbi.nlm.nih.gov/39170237/	10.1016/j.heliyon.2024.e35788	Primary search	Excluded	Wrong study design
BREATHER Plus clinical trial design: A randomised non-inferiority trial evaluating the efficacy, safety and acceptability of short cycle (five days on, two days off) dolutegravir/tenofovir-based triple antiretroviral therapy (ART) compared to daily ART in virologically suppressed adolescents livi...	Contemporary clinical trials	Katongole F and Arumugam T and Jennings A and Mutata C and Ssebunya P and Wamboi C and Green A and Bwakura-Dangarembizi M and Kityo C and Siika A and Archary M and Jafta L and Namukwaya S and Seeley J and Mugerwa H and Walker S and Apoto N and Thomason MJ and Ford D and Pett SL and Kekitiinwa AR	https://pubmed.ncbi.nlm.nih.gov/40449658/	10.1016/j.cct.2025.107963	Primary search	Excluded	Wrong population
'I take the drugs‚Ä¶ to make the sickness to move out of me': key populations' and service provider perspectives about facilitators and barriers to ART adherence and retention in care in Nigeria.	Archives of public health = Archives belges de sante publique	Dirisu O and Eluwa GIE and Callens S and Adams E and Akinwunmi A and Geibel S and Iyortim I	https://pubmed.ncbi.nlm.nih.gov/38886824/	10.1186/s13690-024-01282-9	Primary search	Excluded	Wrong study design
Safety, pharmacokinetics, and neutralisation activity of PGDM1400LS, a V2 specific HIV-1 broadly neutralising antibody, infused intravenously or subcutaneously in people without HIV-1 in the USA (HVTN 140/HPTN 101 part A): a first-in-human, phase 1 randomised trial.	The lancet. HIV	Seaton KE and Paez CA and Yu C and Karuna ST and Gamble T and Miner MD and Heptinstall J and Zhang L and Gao F and Yacovone M and Spiegel H and Dumond JB and Anderson M and Piwowar-Manning E and Dye B and Tindale I and Proulx-Burns L and Trahey M and Takuva S and Takalani A and Bailey VC and Kalams SA and Scott H and Mkhize NN and Weiner JA and Ackerman ME and McElrath MJ and Pensiero M and Barou…	https://pubmed.ncbi.nlm.nih.gov/40441807/	10.1016/S2352-3018(25)00012-8	Primary search	Excluded	Wrong study design	Wrong outcome
Identification of a novel first-generation HIV-1 circulating recombinant form (CRF152_DG) among people living with HIV in Karachi, Pakistan.	Microbiology spectrum	Rashid A and Kang L and Yi F and Getaneh Y and Chu Q and Shah SA and Abidi SH and Shao Y	https://pubmed.ncbi.nlm.nih.gov/38771033/	10.1128/spectrum.00529-24	Primary search	Excluded	Wrong population
Increasing STI and HIV Preventive Behaviors and Addressing Community-Prioritized Social Determinants of Health Among Young GBQMSM and Transgender Women of Color: Piloting a Bilingual Multilevel Intervention.	Sexually transmitted diseases	Rhodes SD and Mann-Jackson L and Alonzo J and Song EY and Garcia M and Robles Arvizu JA and Bell J and Trent S and Aguilar-Palma SK and Aviles LR and Smart BD	https://pubmed.ncbi.nlm.nih.gov/40053327/	10.1097/OLQ.0000000000002106	Primary search	Excluded	Wrong population	Wrong outcome
Effectiveness and Safety of Direct-acting Antivirals for Treatment of Adolescents With HCV/HIV Coinfection: Real-world Data From Europe.	The Pediatric infectious disease journal	Malik F and Crichton S and Plotnikova Y and Latysheva I and Samarina A and Pokorska-≈öpiewak M and Gomez MN and Bailey H and Thorne C and Judd A and Turkova A and Collins IJ	https://pubmed.ncbi.nlm.nih.gov/38315439/	10.1097/INF.0000000000004271	Primary search	Excluded	Wrong population	Wrong outcome
"I-We-I": Visualizing Adolescents' Perceptions and Apprehension to Transition to Adult HIV Care at a Supportive Transition Facility in the Cape Town Metropole, South Africa.	Tropical medicine and infectious disease	Petinger C and van Wyk B and Crowley T	https://pubmed.ncbi.nlm.nih.gov/40423356/	10.3390/tropicalmed10050126	Primary search	Excluded	Wrong population	Wrong outcome
Enhanced Language Models for Predicting and Understanding HIV Care Disengagement: A Case Study in Tanzania.	Research square	Wei W and Shao J and Lyu RQ and Hemono R and Ma X and Giorgio J and Zheng Z and Ji F and Zhang X and Katabaro E and Mlowe M and Sabasaba A and Lister C and Shabani S and Njau P and McCoy SI and Wang J	https://pubmed.ncbi.nlm.nih.gov/40386417/	10.21203/rs.3.rs-6608559/v1	Primary search	Excluded	Wrong publication type	Wrong outcome
Longitudinal assessment of COVID-19 vaccine immunogenicity in people with HIV stratified by CD4+ T-cell count in the Netherlands: A two-year follow-up study.	PloS one	Jongkees MJ and Bogers S and de Vries RD and GeurtsvanKessel CH and Miranda Afonso P and Hensley KS and Rijnders BJA and Brinkman K and Rokx C and Roukens AHE	https://pubmed.ncbi.nlm.nih.gov/40388467/	10.1371/journal.pone.0323792	Primary search	Excluded	Wrong population	Wrong study design
Safety and implementation of phase I randomized GLA-SE-adjuvanted CH505TF gp120 HIV vaccine trial in newborns.	The Journal of clinical investigation	Violari A and Otwombe K and Hahn W and Chen S and Josipovic D and Baba V and Angelidou A and Smolen KK and Levy O and Mkhize NN and Woodward Davis AS and Martin TM and Haynes BF and Williams WB and Sagawa ZK and Kublin JG and Polakowski L and Brewinski Isaacs M and Yen C and Tomaras G and Corey L and Janes H and Gray GE	https://pubmed.ncbi.nlm.nih.gov/40178906/	10.1172/JCI186927	Primary search	Excluded	Wrong population
Severe acute respiratory syndrome coronavirus-2 antibody prevalence in adults with HIV.	AIDS (London, England)	Lucey M and Burns F and Bhagani S and Lipman M and Madge S and Johnson M and Hart J and Smith C and Peppa D and Barber TJ	https://pubmed.ncbi.nlm.nih.gov/40080115/	10.1097/QAD.0000000000004180	Primary search	Excluded	Wrong study design	Wrong outcome
Changes in liver stiffness and non-invasive markers in chronic hepatitis C virus patients with and without HIV co-infection following interferon-free antiviral treatment.	Arab journal of gastroenterology : the official publication of the Pan-Arab Association of Gastroenterology	Abdel Alem S and Abdellatif Z and Mohamed R and Elsharkawy A and Fouad R and Esmat G and Cordie A	https://pubmed.ncbi.nlm.nih.gov/40335375/	10.1016/j.ajg.2025.02.006	Primary search	Excluded	Wrong study design	Wrong outcome
Influence of induction therapy and antiretroviral regimen on outcomes in kidney transplant recipients living with human immunodeficiency.	Transplant infectious disease : an official journal of the Transplantation Society	Marks CR and Durand CM and Bowring MG and Hand J and Abidi MZ and Malinis M and Barnaba B and Patel H and Pavlakis M and Alonso CD	https://pubmed.ncbi.nlm.nih.gov/38698669/	10.1111/tid.14287	Primary search	Excluded	Wrong study design	Wrong outcome
[Prevalence and epidemiological characteristics of major chronic diseases in people living with HIV in Taizhou, Zhejiang Province, 1998-2022].	Zhonghua liu xing bing xue za zhi = Zhonghua liuxingbingxue zazhi	Wang TT and Wang SL and Wang YT and Xie YL and Shen WW and Chen XX and Liu X and Lin HJ and He N	https://pubmed.ncbi.nlm.nih.gov/39004971/	10.3760/cma.j.cn112338-20240227-00086	Primary search	Excluded	Wrong population
Inflammation, antiretroviral therapy continuation, and HIV disease progression in postpartum women with HIV.	Journal of acquired immune deficiency syndromes (1999)	Shivakoti R and Giganti MJ and Lederman MM and Ketchum R and Brummel S and Moisi D and Matubu AT and Dadabhai S and Moodley D and Violari A and Chinula L and Owor M and Gupta A and Taha TE and Flynn PM and Currier JS and Fowler MG	https://pubmed.ncbi.nlm.nih.gov/40476693/	10.1097/QAI.0000000000003703	Primary search	Excluded	Wrong population	Wrong outcome
Gut virome and microbiome dynamics before and after SARS-CoV-2 infection in women living with HIV and their infants.	Gut microbes	Maqsood R and Holland LA and Wu LI and Begnel ER and Adhiambo J and Owiti P and Chohan BH and Gantt S and Kinuthia J and Wamalwa D and Ojee E and Richardson BA and Slyker J and Lehman DA and Lim ES	https://pubmed.ncbi.nlm.nih.gov/39185682/	10.1080/19490976.2024.2394248	Primary search	Excluded	Wrong population	Wrong outcome
Non-liver Malignancies as Main Cause of Mortality After HCV Eradication Among People Living With HIV.	Journal of acquired immune deficiency syndromes (1999)	Alessia S and Sara D and Laura G and Camilla M and Giulia M and Riccardo L and Costanza B and Emanuela M and Simona B and Benedetta T and Caterina UF and Antonella C and Hamid H	https://pubmed.ncbi.nlm.nih.gov/39509138/	10.1097/QAI.0000000000003559	Primary search	Excluded	Wrong study design	Wrong outcome
A benchmark of deep learning approaches to predict lung cancer risk using national lung screening trial cohort.	Scientific reports	Jiang Y and Ebrahimpour L and Despr√©s P and Manem VS	https://pubmed.ncbi.nlm.nih.gov/39799226/	10.1038/s41598-024-84193-7	Primary search	Excluded	Wrong study design
Plasma Inflammatory Biomarkers Link to Worse Cognition Among Africans with HIV.	Journal of acquired immune deficiency syndromes (1999)	Milicic A and Wilson S and Javandel S and Allen IE and Tsoy E and Ndhlovu LC and Kibuuka H and Semwogerere M and Langat R and Daud I and Bahemana E and David G and Rehema W and Ouma I and Ogari C and Anyebe V and Parker Z and Streeck H and Polyak CS and Shah N and Ake JA and Valcour V	https://pubmed.ncbi.nlm.nih.gov/40199254/	10.1097/QAI.0000000000003679	Primary search	Excluded	Wrong study design	Wrong outcome
Missed Follow-Up and Kaposi Sarcoma Progression: The Consequences of Medication Non-adherence.	Cureus	Chen K and Lee B and Kim S	https://pubmed.ncbi.nlm.nih.gov/40385251/	10.7759/cureus.84196	Primary search	Excluded	Wrong study design	Wrong outcome
Factors Contributing to Retention in Care and Treatment Adherence Among People Living With HIV Returning to Care in South-Eastern Tanzania: A Qualitative Study.	HIV/AIDS (Auckland, N.Z.)	Matimbwa H and Lolo SA and Matoy LS and Ndaki R and Ngahyoma S and Mollel HA and Luoga E and Vanobberghen F and Vianney JM and Idindili B and Weisser M	https://pubmed.ncbi.nlm.nih.gov/39931180/	10.2147/HIV.S492673	Primary search	Excluded	Wrong publication type	Wrong outcome
Hepatotoxicity Among People Living with HIV and Receiving Isoniazid Preventive Therapy in Pregnancy and Postpartum: The Role of Antiretroviral Regimen and Pharmacogenetics.	Clinical infectious diseases : an official publication of the Infectious Diseases Society of America	Montepiedra G and Aaron L and Theron G and McCarthy K and Bradford S and Chipato T and Vhembo T and Stranix-Chibanda L and Wabwire D and Masheto G and Jean-Philippe P and Sterling TR and Weinberg A and Gupta A	https://pubmed.ncbi.nlm.nih.gov/40237651/	10.1093/cid/ciaf198	Primary search	Excluded	Wrong study design	Wrong outcome
Enhancing Antiretroviral Therapy Initiation for Hospitalized and Recently Discharged People Living With HIV in Johannesburg, South Africa.	Global health, science and practice	Davies N and Bisnauth M and Rees K	https://pubmed.ncbi.nlm.nih.gov/39809532/	10.9745/GHSP-D-24-00017	Primary search	Excluded	Wrong study design	Wrong outcome
Improving HIV testing and retention among adolescents and youths: Lessons from a quasi-experimental study of the Red-Carpet Program in Malawi.	PLOS global public health	Chamanga R and Musukwa T and Lenz C and Kalitera L and Singini G and Gent F and Nkhoma H and Woelk G and Kose J and Maphosa T	https://pubmed.ncbi.nlm.nih.gov/39700233/	10.1371/journal.pgph.0004072	Primary search	Excluded	Wrong population	Wrong outcome
Evidence of artemisinin partial resistance in northwestern Tanzania: clinical and molecular markers of resistance.	The Lancet. Infectious diseases	Ishengoma DS and Mandara CI and Bakari C and Fola AA and Madebe RA and Seth MD and Francis F and Buguzi CC and Moshi R and Garimo I and Lazaro S and Lusasi A and Aaron S and Chacky F and Mohamed A and Njau RJA and Kitau J and Rasmussen C and Bailey JA and Juliano JJ and Warsame M	https://pubmed.ncbi.nlm.nih.gov/39159633/	10.1016/S1473-3099(24)00362-1	Primary search	Excluded	Wrong study design	Wrong outcome
Histoplasma antigenuria prevalence in patients with advanced HIV disease in C√¥te d'Ivoire: a prospective trial ancillary study.	Clinical infectious diseases : an official publication of the Infectious Diseases Society of America	Sturny-Lecl√®re A and Fran√ßoise U and Badj√© AD and Garcia-Hermoso D and Aka C and Menan H and Gabillard D and Muzoora CK and Bonnet M and Blanc FX and Lortholary O and Alanio A and Adenis AA and Laureillard D and Lanternier F	https://pubmed.ncbi.nlm.nih.gov/40377456/	10.1093/cid/ciaf237	Primary search	Excluded	Wrong study design	Wrong outcome
Law and Global Governance of Infectious Disease: Access to Medicines on COVID-19, AIDS, and Beyond.	The Journal of law, medicine & ethics : a journal of the American Society of Law, Medicine & Ethics	Kavanagh MM and Abinader LG and Hassan F and Friedman E	https://pubmed.ncbi.nlm.nih.gov/40223655/	10.1017/jme.2025.27	Primary search	Excluded	Wrong study design	Wrong outcome
Efficacy and Toxicity of (Chemo)Radiation Therapy in HIV+ Patients with Squamous Cell Anal Cancer, a Subgroup Analysis of the National Multicenter Cohort FFCD-ANABASE.	International journal of radiation oncology, biology, physics	Evin C and Qu√©ro L and Le Malicot K and Blanchet-Deverly S and Evesque L and Buchalet C and Lemanski C and Hamed NB and Rivin Del Campo E and Bauwens L and Pommier P and Li√®vre A and Gouriou C and Tougeron D and Mac√© V and Sergent G and Diaz O and Zucman D and Mornex F and Locher C and De la Rochefordi√®re A and Vendrely V and Huguet F	https://pubmed.ncbi.nlm.nih.gov/38912999/	10.1016/j.ijrobp.2024.04.067	Primary search	Excluded	Wrong study design	Wrong outcome
Effect of Differentiated Service Delivery Model on Retention to Care among People Living with HIV in Rwanda: A Retrospective Cohort Analysis.	Rwanda journal of medicine and health sciences	Sebeza J and Ramadhan H and Riedel DJ and Memiah P and Lavoie MC and Negussie D and Tuyishime S and Nshogoza GR and Muiruri C and Stafford K	https://pubmed.ncbi.nlm.nih.gov/40575271/	10.4314/rjmhs.v8i1.1	Primary search	Excluded	Wrong study design	Wrong outcome
Triaging Clients at Risk of Disengagement from HIV Care: Application of a Predictive Model to Clinical Trial Data in South Africa.	Risk management and healthcare policy	Maskew M and Parrott S and De Voux L and Sharpey-Schafer K and Crompton T and Govender AC and Pisa PT and Rosen S	https://pubmed.ncbi.nlm.nih.gov/40395656/	10.2147/RMHP.S510666	Primary search	Excluded	Wrong study design	Wrong outcome
Longer-term virologic outcomes on tenofovir-lamivudine-dolutegravir in second-line ART.	Southern African journal of HIV medicine	van Heerden JK and Zhao Y and Keene CM and Griesel R and Omar Z and Goliath R and Delaney K and van Zyl G and Maartens G and Meintjes G	https://pubmed.ncbi.nlm.nih.gov/40356938/	10.4102/sajhivmed.v26i1.1677	Primary search	Excluded	Wrong outcome
Healthcare Providers' Perspectives on Same-Day Antiretroviral Initiation in Ethiopian Healthcare Facilities.	Current HIV research	Chachu KH and Maboe KA	https://pubmed.ncbi.nlm.nih.gov/40329716/	10.2174/011570162X354534250414010350	Primary search	Excluded	Wrong study design	Wrong outcome
Birth outcomes following bictegravir exposure during pregnancy.	AIDS (London, England)	Olivero R and Williams PL and Sawyer G and Yee LM and Patel K and Hernandez-Diaz S and Powis K and Paul M and Chadwick EG	https://pubmed.ncbi.nlm.nih.gov/39411892/	10.1097/QAD.0000000000004041	Primary search	Excluded	Wrong population
Human-centered design of an adapted differentiated service delivery model for pregnant and postpartum women living with HIV in Kenya.	AIDS care	Humphrey J and Kipchumba B and Carlucci JG and Midiwo R and Were E and McGuire A and Songok J and Nyandiko W and Zimet G and Wools-Kaloustian K and Naanyu V	https://pubmed.ncbi.nlm.nih.gov/40168585/	10.1080/09540121.2025.2485397	Primary search	Excluded	Wrong publication type	Wrong outcome
Healthcare worker perspectives on adaptations to differentiated anti-retroviral therapy delivery during COVID-19 in South Africa: A qualitative inquiry.	PLOS global public health	Tlhaku K and Msimango L and Sookrajh Y and Milford C and Munatsi P and Gray A and Maraj M and Garrett N and Dorward J	https://pubmed.ncbi.nlm.nih.gov/39121062/	10.1371/journal.pgph.0003517	Primary search	Excluded	Wrong publication type	Wrong outcome
Prevalence of pulmonary tuberculosis and its associated factors among people who ecprience homelessness living in selected towns in Wolaita zone, southern Ethiopia.	Journal of health, population, and nutrition	Kenu S and Teklu T and Bisetegn FS and Alemu G	https://pubmed.ncbi.nlm.nih.gov/40259425/	10.1186/s41043-025-00870-x	Primary search	Excluded	Wrong population	Wrong outcome
Bridging the gap: Enhancing HIV care pathways for young key populations in Chad.	PLOS global public health	Bedingar E and Ebengho S and Paningar F and Bedingar N and Mbaidoum E and Ngaradoum N and Yousafzai AK	https://pubmed.ncbi.nlm.nih.gov/40198668/	10.1371/journal.pgph.0003790	Primary search	Excluded	Wrong publication type	Wrong outcome
Mental Health, Substance Use, and Tuberculosis Preventive Therapy in People With HIV: A Prospective Cohort Study.	Open forum infectious diseases	Johnson AE and Chimoyi L and Shenoi S and Brault MA and Forastiere L and Charalambous S and Chihota V and Davis JL	https://pubmed.ncbi.nlm.nih.gov/40567997/	10.1093/ofid/ofaf303	Primary search	Excluded	Wrong study design	Wrong outcome
Exploring machine learning algorithms to predict acute respiratory tract infection and identify its determinants among children under five in Sub-Saharan Africa.	Frontiers in pediatrics	Yehuala TZ and Fente BM and Wubante SM and Derseh NM	https://pubmed.ncbi.nlm.nih.gov/39633817/	10.3389/fped.2024.1388820	Primary search	Excluded	Wrong population
Presence of Plasmodium falciparum strains with artemisinin-resistant K13 mutation C469Y in Busia County, Western Kenya.	Tropical medicine and health	Makau M and Kanoi BN and Mgawe C and Maina M and Bitshi M and Too EK and Naruse TK and Abkallo HM and Waweru H and Adung'o F and Kaneko O and Gitaka J	https://pubmed.ncbi.nlm.nih.gov/39425178/	10.1186/s41182-024-00640-1	Primary search	Excluded	Wrong study design	Wrong outcome
Incidence and risk factors of anaemia among people on antiretroviral therapy in Harare.	Southern African journal of HIV medicine	Mandikiyana Chirimuta LA and Shamu T and Chimbetete C and Part C	https://pubmed.ncbi.nlm.nih.gov/39228915/	10.4102/sajhivmed.v25i1.1605	Primary search	Excluded	Wrong study design	Wrong outcome
Proportion of active tuberculosis among HIV-infected children after antiretroviral therapy in Ethiopia: A systematic review and meta-analysis.	PLOS global public health	Kebede Bizuneh F and Tsegaye D and Negese Gemeda B and Kebede Bizuneh T	https://pubmed.ncbi.nlm.nih.gov/39093892/	10.1371/journal.pgph.0003528	Primary search	Excluded	Wrong population
Prevalence and predictors of right ventricular dysfunction among adults living with HIV in northwest Nigeria.	Cardiovascular diagnosis and therapy	Kana SA and Alkassim RS and Adamu AL and Ibrahim IY and Shepherd BE and Sani MU and Wester CW and Aliyu MH	https://pubmed.ncbi.nlm.nih.gov/39513149/	10.21037/cdt-24-165	Primary search	Excluded	Wrong study design	Wrong outcome
HIV clinical outcomes among people with HIV and diabetes mellitus in Kampala, Uganda; A matched retrospective cohort study.	PLOS global public health	Nakalega R and Semitala FC and Mutebi EI and Mawanda D and Lukyamuzi Z and Menge R and Babirye JA and Namiiro SM and Kugonza CD and Mukiza N and Mujugira A	https://pubmed.ncbi.nlm.nih.gov/39820139/	10.1371/journal.pgph.0003922	Primary search	Excluded	Wrong study design	Wrong outcome
A critical assessment of male HIV/AIDS patients' satisfaction with antiretroviral therapy and its implications for sustainable development in Sub-Saharan Africa.	Journal of health organization and management	Nuhu JA and Yesilada F and Aghaei I	https://pubmed.ncbi.nlm.nih.gov/39885734/	10.1108/JHOM-01-2024-0009	Primary search	Excluded	Wrong publication type	Wrong outcome
Efficacy, Safety and Tolerability of Dispersible and Immediate Release Abacavir/Dolutegravir/Lamivudine Tablets in Children With HIV: IMPAACT 2019 Week 48 Results.	The Pediatric infectious disease journal	Rabie H and Yin DE and Ward S and Rani Y and Ziemba L and Brooks KM and Cressey TR and Masheto GR and Cassim H and Deville JG and Ponatshego PL and Patel F and Aurpibul L and Barnabas SL and Mustich I and Coletti A and Heckman B and Krotje C and Townley E and Moye J and Majji S and Acosta EP and Ryan K and Chandasana H and Brothers CH and Buchanan AM and Flynn PM	https://pubmed.ncbi.nlm.nih.gov/40440679/	10.1097/INF.0000000000004859	Primary search	Excluded	Wrong population
Incidence of and outcomes of pregnancy in adolescents with perinatally-acquired HIV infection in Southern Africa.	International journal of STD & AIDS	Dzavakwa NV and Chisenga M and Banda-Mabuda H and Namukonda C and Kasonka L and Bandason T and Redzo N and Mujuru HA and Kranzer K and Simms V and Ferrand RA	https://pubmed.ncbi.nlm.nih.gov/40577386/	10.1177/09564624251352066	Primary search	Excluded	Wrong outcome
Retinal detachment and mortality in patients with cytomegalovirus retinitis: A multicenter study in taiwan.	Graefe's archive for clinical and experimental ophthalmology = Albrecht von Graefes Archiv fur klinische und experimentelle Ophthalmologie	Wu PY and Kang EY and Chen WD and Garg SJ and Chiang WY and Lee MH and Chou HD and Wang NK and Chao AN and Chen KJ and Wu WC and Hwang YS	https://pubmed.ncbi.nlm.nih.gov/39422751/	10.1007/s00417-024-06651-2	Primary search	Excluded	Wrong population	Wrong study design
Body mass index changes and predictors among adults living with HIV/AIDS who are on anti-retroviral therapy at Chiro General Hospital, Eastern Ethiopia: a facility-based retrospective cohort study.	BMC nutrition	Amsalu S and Wilfong T and Amsalu S and Oumer A and Gebremichael B	https://pubmed.ncbi.nlm.nih.gov/39885613/	10.1186/s40795-025-01011-7	Primary search	Excluded	Wrong study design	Wrong outcome
Epidemiological and virological characteristics of people living with HIV on antiretroviral treatment for more than 6 months in virological failure in Brazzaville, Republic of Congo.	Access microbiology	Got FEB and Malonga GA and Malanda-Kiminou JP and Akolbout M and Loubano-Mvoumbi G and Ebourombi D and Diafouka M and Ondzotto G	https://pubmed.ncbi.nlm.nih.gov/39697999/	10.1099/acmi.0.000805.v3	Primary search	Excluded	Wrong study design	Wrong outcome
Application of Machine Learning and Emerging Health Technologies in the Uptake of HIV Testing: Bibliometric Analysis of Studies Published From 2000 to 2024.	Interactive journal of medical research	Jaiteh M and Phalane E and Shiferaw YA and Amusa LB and Twinomurinzi H and Phaswana-Mafuya RN	https://pubmed.ncbi.nlm.nih.gov/40402556/	10.2196/64829	Primary search	Excluded	Wrong outcome
Cost-effectiveness analysis of a two-way texting (2wT) intervention to improve ART retention among newly-initiated antiretroviral therapy clients in Malawi.	Oxford open digital health	Kiruthu-Kamamia C and Weldemariam H and Chipanda M and Huwa J and Seyani J and Chirwa H and Kudzala A and Thawani A and Chintedza J and Sande O and Chiwaya G and Tweya H and Pavlova M and Groot W and Feldacker C	https://pubmed.ncbi.nlm.nih.gov/40230549/	10.1093/oodh/oqae030	Primary search	Excluded	Wrong study design	Wrong outcome
Executive Function and Adherence in Children and Adolescents Living with HIV: Evidence from the HIV-associated Neurocognitive Disorders in Zambia (HANDZ) Study.	medRxiv : the preprint server for health sciences	Mwanza-Kabaghe S and Sportiello K and Shah M and Adams HR and Mbewe EG and Kabundula PP and Schneider C and Mweemba M and Birbeck GL and Bearden DR	https://pubmed.ncbi.nlm.nih.gov/39371114/	10.1101/2024.09.17.24313838	Primary search	Excluded	Wrong population	Wrong outcome
Association between maternal HIV status and postpartum depressive symptoms in Botswana.	AIDS care	Mmasa KN and Liu Y and Jao J and Malee K and Legbedze J and Sun S and Kgole S and Masasa G and Mmalane M and Makhema J and Mafa N and Abrams EJ and Powis KM and Bonner LB	https://pubmed.ncbi.nlm.nih.gov/38976581/	10.1080/09540121.2024.2373398	Primary search	Excluded	Wrong study design	Wrong outcome
Characteristics of women on opioid substitution therapy in primary healthcare in Tshwane (South Africa): a retrospective observational study.	BJGP open	Goeieman DS and Mash R and Gloeck NR and Scheibe A	https://pubmed.ncbi.nlm.nih.gov/39168495/	10.3399/BJGPO.2024.0049	Primary search	Excluded	Wrong population	Wrong outcome
Effects of lifestyle modification counselling on weight and body composition among adults with overweight or obesity on antiretroviral therapy: a randomized controlled trial.	Obesity pillars	Hirigo AT and Derbe M and Yilma D and Astatkie A and Debebe Z	https://pubmed.ncbi.nlm.nih.gov/40599226/	10.1016/j.obpill.2025.100184	Primary search	Excluded	Wrong study design	Wrong outcome
A randomised trial to compare dolutegravir plus boosted darunavir versus recommended standard of care antiretroviral regimens in people with HIV-1, whose first-line non-nucleoside reverse transcriptase inhibitor therapy has failed: Final 96-week results of the D2EFT study.	Clinical infectious diseases : an official publication of the Infectious Diseases Society of America	Nyein PP and Borok M and Eriobu N and Kaplan R and Kumarasamy N and Avihingsanon A and Losso MH and Azwa I and Karyana M and Dao S and Cisse M and Villanueva JFA and Lupo S and Cardoso SW and Yunihastuti E and Subronto YW and Fitriah M and Katu S and Brown D and Papot E and Hutchinson J and Kelleher A and Hanson J and Dharan NJ and Petoumenos K and Matthews GV	https://pubmed.ncbi.nlm.nih.gov/40577173/	10.1093/cid/ciaf346	Primary search	Excluded	Wrong study design	Wrong outcome
Risk factors for poor treatment outcomes among opioid-dependent clients taking methadone in Mombasa, Kenya.	Advances in drug and alcohol research	Mwanyalu N and Nunga M and Mwanyamawi R and Abdallah S and Owiny M	https://pubmed.ncbi.nlm.nih.gov/38912085/	10.3389/adar.2024.11791	Primary search	Excluded	Wrong population	Wrong outcome
Chronic diarrhoea in a human immunodeficiency virus/acquired immunodeficiency syndrome patient: A case report.	World journal of virology	Panjaria S and Panda PK	https://pubmed.ncbi.nlm.nih.gov/40575646/	10.5501/wjv.v14.i2.108412	Primary search	Excluded	Wrong publication type
Exploring machine learning algorithms for predicting fertility preferences among reproductive age women in Nigeria.	Frontiers in digital health	Tadese ZB and Nimani TD and Mare KU and Gubena F and Wali IG and Sani J	https://pubmed.ncbi.nlm.nih.gov/39886062/	10.3389/fdgth.2024.1495382	Primary search	Excluded	Wrong study design
Evidence of functional connectivity disruptions between auditory and non-auditory regions in adolescents living with HIV.	Frontiers in systems neuroscience	Madzime J and Jankiewicz M and Meintjes EM and Torre P 3rd and Laughton B and Holmes MJ	https://pubmed.ncbi.nlm.nih.gov/40538463/	10.3389/fnsys.2025.1508516	Primary search	Excluded	Wrong population	Wrong outcome
Impact of the COVID-19 Pandemic on the Clinical Management of People Living with HIV: A Retrospective Study of 246 Patients at a Single Center.	Current HIV research	Ala Selek S and Benli A and Ba≈üaran S and √áaƒüatay AA and √ñzs√ºt H	https://pubmed.ncbi.nlm.nih.gov/40530718/	10.2174/011570162X360947250605052248	Primary search	Excluded	Wrong study design	Wrong outcome
Application of improved Jellyfish search algorithm for 9-parameters cell extraction and GMPPT in PV systems.	Scientific reports	Farayola A and Sun Y and Ali A and Khan B	https://pubmed.ncbi.nlm.nih.gov/39427060/	10.1038/s41598-024-75619-3	Primary search	Excluded	Wrong publication type	Wrong outcome
Incidence and Progression of Diastolic¬†Dysfunction in People With¬†HIV¬†in Tanzania: A Comparative Cohort.	JACC. Advances	Cichowitz C and Mujuni E and Kisigo GA and Kingery JR and Ponsiano F and Garbindi A and Fadhil SP and Ruselu G and Leith JM and Brashear TK and Willkens MA and Wajanga B and Lee MH and Devereux RB and Hsue P and Kapiga S and Fitzgerald DW and Peck RN	https://pubmed.ncbi.nlm.nih.gov/39817057/	10.1016/j.jacadv.2024.101238	Primary search	Excluded	Wrong study design	Wrong outcome
Surgery for bronchiectasis in children living with HIV: A case series from a low- to middle-income country.	African journal of thoracic and critical care medicine	Peens-Hough H and Goussard P and Rhode D and van Wyk L and Janson J	https://pubmed.ncbi.nlm.nih.gov/39659748/	10.7196/AJTCCM.2024.v30i3.1128	Primary search	Excluded	Wrong population
Compound management in a virtual research organization: The cornerstone of a reliable MMV discovery engine.	SLAS discovery : advancing life sciences R & D	Adam A and Chenu E and Besson D	https://pubmed.ncbi.nlm.nih.gov/38866329/	10.1016/j.slasd.2024.100168	Primary search	Excluded	Wrong publication type	Wrong outcome
Evaluating the Glycemic Effects of Dolutegravir and Its Predictors Among People With Human Immunodeficiency Virus in Uganda: A Prospective Cohort Study.	Open forum infectious diseases	Ankunda C and Agolor C and Karamagi Y and Nakubulwa S and Namasambi S and Kasamba I and Christopher SM and Kukundakwe P and Odiit M and Mubangizi I and Emunyu J and Kesi DN and Nambasa V and Ndagije HB and Mukasa B	https://pubmed.ncbi.nlm.nih.gov/39450397/	10.1093/ofid/ofae596	Primary search	Excluded	Wrong study design	Wrong outcome
An Enhanced Retention Strategy to Prevent the¬†Vertical Transmission of HIV in Uganda: A Budget Impact Analysis.	PharmacoEconomics - open	Nuwamanya E and Johnson BC and Okoboi S and Galiwango R and Namuddu D and Ayabo T and Babigumira JB and Lamorde M	https://pubmed.ncbi.nlm.nih.gov/40483642/	10.1007/s41669-025-00587-x	Primary search	Excluded	Wrong population	Wrong outcome
Factors associated with time to death among HIV/TB co-infected patients on ART in Dire Dawa, Ethiopia: A retrospective study.	Heliyon	Shasho F and Yilma M and Asfaw ZG	https://pubmed.ncbi.nlm.nih.gov/39290284/	10.1016/j.heliyon.2024.e37420	Primary search	Excluded	Wrong study design	Wrong outcome
The effect of temporal context on memory for art.	Acta psychologica	Dageforde SM and Parra D and Malik KM and Christensen LL and Jensen RM and Brockmole JR and Radvansky GA	https://pubmed.ncbi.nlm.nih.gov/38909397/	10.1016/j.actpsy.2024.104349	Primary search	Excluded	Wrong publication type	Wrong outcome
Insights to a Cure: Unique Controller Phenotypes in the Rotterdam HIV-2 Cohort.	Open forum infectious diseases	Hensley KS and Gruters RA and van Nood E and de Mendon√ßa Melo M and Overmars RJ and G√≥rska AU and Rokx C and Lungu C and van de Vijver DAMC and Mespl√®de T and van Kampen JJA	https://pubmed.ncbi.nlm.nih.gov/40599486/	10.1093/ofid/ofaf336	Primary search	Excluded	Wrong population	Wrong study design
Histopathology-Based Prostate Cancer Classification Using ResNet: A Comprehensive Deep Learning Analysis.	Journal of imaging informatics in medicine	Emegano DI and Mustapha MT and Ozsahin DU and Ozsahin I and Uzun B	https://pubmed.ncbi.nlm.nih.gov/40394318/	10.1007/s10278-025-01543-1	Primary search	Excluded	Wrong study design	Wrong outcome
THE EFFECT OF PARTNER DELIVERY OF HIV SELF-TEST KITS ON HIV TESTING AND LINKAGE TO CARE IN PUBLIC CLINICS IN KENYA.	Journal of acquired immune deficiency syndromes (1999)	Kiptinness C and Mugo N and Mugwanya KK and Ngure K and Mwangi P and Githuku Dip DM and Wairimu N and Osoti A and Mureithi M and Heffron R	https://pubmed.ncbi.nlm.nih.gov/40135969/	10.1097/QAI.0000000000003662	Primary search	Excluded	Wrong population	Wrong outcome
The Application of Machine Learning Algorithms to Predict HIV Testing Using Evidence from the 2002-2017 South African Adult Population-Based Surveys: An HIV Testing Predictive Model.	Tropical medicine and infectious disease	Jaiteh M and Phalane E and Shiferaw YA and Jallow H and Phaswana-Mafuya RN	https://pubmed.ncbi.nlm.nih.gov/40559734/	10.3390/tropicalmed10060167	Primary search	Excluded	Wrong publication type	Wrong study design
Real-time object detection, tracking, and monitoring framework for security surveillance systems.	Heliyon	Abba S and Bizi AM and Lee JA and Bakouri S and Crespo ML	https://pubmed.ncbi.nlm.nih.gov/39145028/	10.1016/j.heliyon.2024.e34922	Primary search	Excluded	Wrong publication type	Wrong outcome
Social, economic and food insecurity among people living with HIV in Kenya during coinciding public health and environmental emergencies: a mixed-methods study.	BMJ public health	Lyons C and Ching J and Tran DN and Kafu C and Wachira J and Koros H and Venkataramani M and Said J and Pastakia SD and Gal√°rraga O and Genberg B	https://pubmed.ncbi.nlm.nih.gov/40018611/	10.1136/bmjph-2023-000836	Primary search	Excluded	Wrong outcome
An accurate approach to discriminate android colluded malware from single app malware using permissions intelligence.	Scientific reports	Mawoh RY and Wacka JBA and Tchakounte F and Fachkha C and Kolyang	https://pubmed.ncbi.nlm.nih.gov/40148405/	10.1038/s41598-025-86568-w	Primary search	Excluded	Wrong publication type	Wrong outcome
MLP-UNet: an algorithm for segmenting lesions in breast and thyroid ultrasound images.	Computer assisted surgery (Abingdon, England)	Dong TF and Zhou CJ and Huang ZY and Zhao H and Wang XL and Yan SJ	https://pubmed.ncbi.nlm.nih.gov/40580163/	10.1080/24699322.2025.2523266	Primary search	Excluded	Wrong publication type	Wrong outcome
Treatment adherence and clinical outcomes amongst in people with drug-susceptible tuberculosis using medication monitor and differentiated care approach compared with standard of care in South Africa: a cluster randomized trial.	EClinicalMedicine	Charalambous S and Maraba N and Jennings L and Rabothata I and Cogill D and Mukora R and Hippner P and Naidoo P and Xaba N and Mchunu L and Velen K and Orrell C and Fielding KL	https://pubmed.ncbi.nlm.nih.gov/39170937/	10.1016/j.eclinm.2024.102745	Primary search	Excluded	Wrong population	Wrong outcome
Uptake and timing of viral load testing and frequency of viraemic episodes during pregnancy in South Africa.	medRxiv : the preprint server for health sciences	Jinga N and Technau KG and Clouse K and Ngcobo N and Nattey C and Hwang C and Grimsrud A and Wise A and van Dongen N and Ferreira T and Mudau M and Maskew M	https://pubmed.ncbi.nlm.nih.gov/40166549/	10.1101/2025.03.19.25324178	Primary search	Excluded	Wrong population
An improved nonsingular adaptive super twisting sliding mode controller for quadcopter.	PloS one	Abera NB and Abdissa CM and Lemma LN	https://pubmed.ncbi.nlm.nih.gov/39388422/	10.1371/journal.pone.0309098	Primary search	Excluded	Wrong publication type	Wrong outcome
Advancing common bean (Phaseolus vulgaris L.) disease detection with YOLO driven deep learning to enhance agricultural AI.	Scientific reports	Gomez D and Selvaraj MG and Casas J and Mathiyazhagan K and Rodriguez M and Assefa T and Mlaki A and Nyakunga G and Kato F and Mukankusi C and Girma E and Mosquera G and Arredondo V and Espitia E	https://pubmed.ncbi.nlm.nih.gov/38971939/	10.1038/s41598-024-66281-w	Primary search	Excluded	Wrong study design	Wrong outcome
Unobtrusive Sleep Posture Detection Using a Smart Bed Mattress with Optimally Distributed Triaxial Accelerometer Array and Parallel Convolutional Spatiotemporal Network.	Sensors (Basel, Switzerland)	Liu Z and Li G and Wang C and Cascioli V and McCarthy PW	https://pubmed.ncbi.nlm.nih.gov/40573496/	10.3390/s25123609	Primary search	Excluded	Wrong study design	Wrong outcome
Attention-aware with stacked embedding for sentiment analysis of student feedback through deep learning techniques.	PeerJ. Computer science	Malik SZ and Iqbal K and Sharif M and Shah YA and Khalil A and Irfan MA and Rosak-Szyrocka J	https://pubmed.ncbi.nlm.nih.gov/39314683/	10.7717/peerj-cs.2283	Primary search	Excluded	Wrong publication type
Isolated Bilateral Cerebellar Dysfunction as the Initial Manifestation of HIV Infection: A Diagnostic Challenge, Case Report, and Literature Review.	Cerebellum (London, England)	Mondal R and Deb S and Sengupta A and Banerjee S and Ray N and Tiwari M and Roy J and Benito-Le√≥n J	https://pubmed.ncbi.nlm.nih.gov/40531381/	10.1007/s12311-025-01861-8	Primary search	Excluded	Wrong study design	Wrong outcome
A Case Report of the First CEA Transplant in an HIV-Positive Burn Patient in South Africa Using a Novel Composite Culture Technique.	Indian journal of plastic surgery : official publication of the Association of Plastic Surgeons of India	Kleintjes WG and Prinsloo TK	https://pubmed.ncbi.nlm.nih.gov/39552799/	10.1055/s-0044-1782540	Primary search	Excluded	Wrong publication type
Hiv and herpes simplex virus 2 incidence among adolescent girls and young women who sell sex (YWSS) in rural south africa: a population-based cohort study.	AIDS (London, England)	Magut F and Mazibuko L and Mthiyane N and Harling G and Baisley K and Zuma T and Dreyer J and Okesola N and Behuhuma O and Herbst C and Smit T and Seeley J and Floyd S and Birdthistle I and Cowan F and Hargreaves JR and Chimbindi N and Shahmanesh M	https://pubmed.ncbi.nlm.nih.gov/40478917/	10.1097/QAD.0000000000004255	Primary search	Excluded	Wrong population	Wrong outcome
A novel adaptive FOCV algorithm with robust IMRAC control for sustainable and high-efficiency MPPT in standalone PV systems: experimental validation and performance assessment.	Scientific reports	Belghiti H and Kandoussi K and Harrison A and Moustaine FZ and Otmani RE and Sadek EM and Bajaj M and Dost Mohammadi SA	https://pubmed.ncbi.nlm.nih.gov/39738769/	10.1038/s41598-024-83512-2	Primary search	Excluded	Wrong publication type	Wrong outcome
Explainable TabNet ensemble model for identification of obfuscated URLs with features selection to ensure secure web browsing.	Scientific reports	Naseer M and Ullah F and Saeed S and Algarni F and Zhao Y	https://pubmed.ncbi.nlm.nih.gov/40108268/	10.1038/s41598-025-93286-w	Primary search	Excluded	Wrong study design	Wrong outcome
Review of Artificial Intelligence in Lung Nodule Risk Assessment.	IEEE reviews in biomedical engineering	Wei Y and Zhou Q and Wu J and Xu X and Gao Y and Chen L and Zhan Y and Zhou XS and Wang C and Shi F and Shen D	https://pubmed.ncbi.nlm.nih.gov/40030886/	10.1109/RBME.2025.3528946	Primary search	Excluded	Wrong study design	Wrong outcome
The art of war: using genetic insights to understand and harness radiation sensitivity in hematologic malignancies.	Frontiers in oncology	Wijetunga NA and Yahalom J and Imber BS	https://pubmed.ncbi.nlm.nih.gov/40191738/	10.3389/fonc.2024.1478078	Primary search	Excluded	Wrong study design	Wrong outcome
Dietary patterns and metabolic morbidities correlate among adolescents and young adults with HIV in Lagos, Nigeria: A cross-sectional study design.	Journal of multimorbidity and comorbidity	Olagunju M and Salako AO and Gbaja-Biamila TA and Musari-Martins T and Ezemelue PN and Opaneye B and AhmadRufai Abubakar A and Odusote IO and Fasina F and Adeyinka A and Alabi O and David AN and Ezechi L and Odubela OO	https://pubmed.ncbi.nlm.nih.gov/40357346/	10.1177/26335565251341388	Primary search	Excluded	Wrong study design	Wrong outcome
Advertising or adversarial? AdvSign: Artistic advertising sign camouflage for target physical attacking to object detector.	Neural networks : the official journal of the International Neural Network Society	Gao G and Lv Z and Zhang Y and Qin AK	https://pubmed.ncbi.nlm.nih.gov/40010291/	10.1016/j.neunet.2025.107271	Primary search	Excluded	Wrong publication type	Wrong outcome
Fusion-driven semi-supervised learning-based lung nodules classification with dual-discriminator and dual-generator generative adversarial network.	BMC medical informatics and decision making	Saihood A and Abdulhussien WR and Alzubaid L and Manoufali M and Gu Y	https://pubmed.ncbi.nlm.nih.gov/39716221/	10.1186/s12911-024-02820-9	Primary search	Excluded	Wrong study design	Wrong outcome
Optimized detection and localization of copy-rotate-move forgeries using biogeography-based optimization algorithm.	Journal of forensic sciences	Joshi D and Kashyap A and Arora P	https://pubmed.ncbi.nlm.nih.gov/40405380/	10.1111/1556-4029.70068	Primary search	Excluded	Wrong study design	Wrong outcome
Acute myeloid leukemia following remission of AIDS-associated extra-nodal NK/T-cell lymphoma.	Heliyon	Fan S and Zhou Q and Zhou Z and Wang D and Lin S and Bi H and Wang H and Min H	https://pubmed.ncbi.nlm.nih.gov/39091951/	10.1016/j.heliyon.2024.e33622	Primary search	Excluded	Wrong publication type
Making Rift Valley Fever Viral Particles Fluorescent.	Methods in molecular biology (Clifton, N.J.)	Gu Y and Koch J and Garnier C and Erny A and Lozach PY	https://pubmed.ncbi.nlm.nih.gov/39039413/	10.1007/978-1-0716-3926-9_12	Primary search	Excluded	Wrong study design	Wrong outcome
An efficient plant disease detection using transfer learning approach.	Scientific reports	Sambana B and Nnadi HS and Wajid MA and Fidelia NO and Camacho-Zu√±iga C and Ajuzie HD and Onyema EM	https://pubmed.ncbi.nlm.nih.gov/40447666/	10.1038/s41598-025-02271-w	Primary search	Excluded	Wrong publication type	Wrong outcome
Peak detection in intracranial pressure signal waveforms: a comparative study.	Biomedical engineering online	Wei M and Krakauskaite S and Subramanian S and Scalzo F	https://pubmed.ncbi.nlm.nih.gov/38915091/	10.1186/s12938-024-01245-9	Primary search	Excluded	Wrong publication type	Wrong outcome
HIV and body mass index are associated with prolonged corrected QT interval among people with drug-resistant tuberculosis on bedaquiline-containing regimen in Uganda.	IJID regions	Lodiong LJD and Izudi J and Amos T and Twinomugisha B and Kulaba N and Lumori BAE	https://pubmed.ncbi.nlm.nih.gov/39403274/	10.1016/j.ijregi.2024.100438	Primary search	Excluded	Wrong population	Wrong outcome
A novel Skin lesion prediction and classification technique: ViT-GradCAM.	Skin research and technology : official journal of International Society for Bioengineering and the Skin (ISBS) [and] International Society for Digital Imaging of Skin (ISDIS) [and] International Society for Skin Imaging (ISSI)	Shafiq M and Aggarwal K and Jayachandran J and Srinivasan G and Boddu R and Alemayehu A	https://pubmed.ncbi.nlm.nih.gov/39221858/	10.1111/srt.70040	Primary search	Excluded	Wrong study design	Wrong outcome
ALL diagnosis: can efficiency and transparency coexist? An explainble deep learning approach.	Scientific reports	Muhammad D and Salman M and Keles A and Bendechache M	https://pubmed.ncbi.nlm.nih.gov/40229347/	10.1038/s41598-025-97297-5	Primary search	Excluded	Wrong study design
Using a Longformer Large Language Model for Segmenting Unstructured Cancer Pathology Reports.	JCO clinical cancer informatics	Fung D and Arbour G and Malik K and Muzio K and Ng R	https://pubmed.ncbi.nlm.nih.gov/40036729/	10.1200/CCI-24-00143	Primary search	Excluded	Wrong study design
Correction: Predictors of change in CD4 cell count over time for HIV/AIDS patients on ART follow-up in northern Ethiopia: a retrospective longitudinal study.	BMC immunology	Gebrerufael GG and Asfaw ZG	https://pubmed.ncbi.nlm.nih.gov/39587493/	10.1186/s12865-024-00671-7	Primary search	Excluded	Wrong publication type	Wrong study design
Multiple ancestries and shared gene flow among modern livestock guarding dogs.	iScience	Coutinho-Lima D and Dreger DL and Doadrio I and Parker HG and Ghanavi HR and Frantz L and Larson G and Ostrander EA and Godinho R	https://pubmed.ncbi.nlm.nih.gov/39156647/	10.1016/j.isci.2024.110396	Primary search	Excluded	Wrong publication type	Wrong outcome
Smart neural network and cognitive computing process for multi task nuclei detection segmentation and classification in breast cancer histopathology images.	Scientific reports	Begum MS and Kalaivani S	https://pubmed.ncbi.nlm.nih.gov/40419621/	10.1038/s41598-025-02575-x	Primary search	Excluded	Wrong study design	Wrong outcome
Deep Ensemble learning and quantum machine learning approach for Alzheimer's disease detection.	Scientific reports	Jenber Belay A and Walle YM and Haile MB	https://pubmed.ncbi.nlm.nih.gov/38902368/	10.1038/s41598-024-61452-1	Primary search	Excluded	Wrong publication type	Wrong outcome
AttentionAML: An Attention-based Deep Learning Framework for Accurate Molecular Categorization of Acute Myeloid Leukemia.	bioRxiv : the preprint server for biology	Li L and Khoury JD and Wang J and Wan S	https://pubmed.ncbi.nlm.nih.gov/40475602/	10.1101/2025.05.20.655179	Primary search	Excluded	Wrong study design
Advancements in Hematologic Malignancy Detection: A Comprehensive Survey of Methodologies and Emerging Trends.	TheScientificWorldJournal	Nambiar R and Bhat R and Achar H V B	https://pubmed.ncbi.nlm.nih.gov/40421320/	10.1155/tswj/1671766	Primary search	Excluded	Wrong study design	Wrong outcome
Brain Tumor Detection and Classification Using an Optimized Convolutional Neural Network.	Diagnostics (Basel, Switzerland)	Aamir M and Namoun A and Munir S and Aljohani N and Alanazi MH and Alsahafi Y and Alotibi F	https://pubmed.ncbi.nlm.nih.gov/39202202/	10.3390/diagnostics14161714	Primary search	Excluded	Wrong study design	Wrong outcome
Asthma Inception: Epidemiologic Risk Factors and Natural History Across the Life Course.	American journal of respiratory and critical care medicine	Mel√©n E and Zar HJ and Siroux V and Shaw D and Saglani S and Koppelman GH and Hartert T and Gern JE and Gaston B and Bush A and Zein J	https://pubmed.ncbi.nlm.nih.gov/38981012/	10.1164/rccm.202312-2249SO	Primary search	Excluded	Wrong publication type	Wrong outcome
Advanced holographic convolutional dense networks and Tangent runner optimization for enhanced polycystic ovarian disease classification.	Scientific reports	Jeyashanker P and Georgewilliam Sundaram AGV and Sadagopan P and Yahya A and Samikannu R and Badruddin IA and Kamangar S and Shukur MG	https://pubmed.ncbi.nlm.nih.gov/40325103/	10.1038/s41598-025-98873-5	Primary search	Excluded	Wrong study design	Wrong outcome
Evaluation of the prevalence and risk factors of perinatal depression among women living with HIV in the Amhara Region, Northwest Ethiopia.	Heliyon	Belay A and Talie A and Tamene F and Getnet A and Tefera Z and Geremew T	https://pubmed.ncbi.nlm.nih.gov/39403511/	10.1016/j.heliyon.2024.e38032	Primary search	Excluded	Wrong study design	Wrong outcome
Mid-Upper Arm Circumference Is a Strong Predictor of Mortality Among Ugandan Adults With HIV-Associated Cryptococcal Meningitis: A Prospective Cohort Study.	Open forum infectious diseases	Hale G and Adzemovic T and Huppler Hullsiek K and Mulwana S and Ndyetukira JF and Sadiq A and Kabahubya M and Ayebare P and Nankungu L and Namudde A and Namanda S and Menya G and Nakitto G and Muzoora C and Nuwagira E and Rhein J and Meya DB and Boulware DR and Ellis J and Abassi M	https://pubmed.ncbi.nlm.nih.gov/39055123/	10.1093/ofid/ofae354	Primary search	Excluded	Wrong study design	Wrong outcome
Drivers of onward HIV transmission risk among adolescent boys growing up with HIV: a longitudinal cohort study.	BMJ public health	Kidman R and Zhang X and Dietrich JJ and Vermaak S and Ramsammy CW and Madi P and Leshabane G and Violari A	https://pubmed.ncbi.nlm.nih.gov/40017954/	10.1136/bmjph-2024-001718	Primary search	Excluded	Wrong population	Wrong outcome
A 3-month-old male infant with Goldenhar syndrome: A clinical case report from Woldia, Northeast Ethiopia.	SAGE open medical case reports	Lingerew A and Abebe MS and Alene TD and Wale K and Anbes YA and Wondimagegn ZS	https://pubmed.ncbi.nlm.nih.gov/39140027/	10.1177/2050313X241271752	Primary search	Excluded	Wrong publication type
A hybrid long short-term memory-convolutional neural network multi-stream deep learning model with Convolutional Block Attention Module incorporated for monkeypox detection.	Science progress	Yeboah BA and Micah KS and Acquah I and Mensah KA	https://pubmed.ncbi.nlm.nih.gov/40152267/	10.1177/00368504251331706	Primary search	Excluded	Wrong study design
A mixed-method study of feasibility and acceptability of the Dapivirine vaginal ring among adolescent girls and young women (AGYW) in selected Zimbabwean districts.	PLOS global public health	Taruberekera N and Munjoma M and Mugurungi O and Ncube G and Mutseta M and Dhodho M and Choi H and Mavudze J and Moga T and Mutede B	https://pubmed.ncbi.nlm.nih.gov/40163475/	10.1371/journal.pgph.0004081	Primary search	Excluded	Wrong population	Wrong outcome
Iron metabolism dysfunction in neuropsychiatric disorders: Implications for therapeutic intervention.	Behavioural brain research	Duarte-Silva E and Maes M and Alves Peixoto C	https://pubmed.ncbi.nlm.nih.gov/39557130/	10.1016/j.bbr.2024.115343	Primary search	Excluded	Wrong publication type	Wrong outcome
Explainable AI for lung cancer detection via a custom CNN on CT images.	Scientific reports	Hammad M and ElAffendi M and El-Latif AAA and Ateya AA and Ali G and Plawiak P	https://pubmed.ncbi.nlm.nih.gov/40223153/	10.1038/s41598-025-97645-5	Primary search	Excluded	Wrong study design	Wrong outcome
Variational mode directed deep learning framework for breast lesion classification using ultrasound imaging.	Scientific reports	Saini M and Hassanzadeh S and Musa B and Fatemi M and Alizad A	https://pubmed.ncbi.nlm.nih.gov/40274985/	10.1038/s41598-025-99009-5	Primary search	Excluded	Wrong study design	Wrong outcome
Comparative analysis of the DCNN and HFCNN Based Computerized detection of liver cancer.	BMC medical imaging	Pande SD and Kalyani P and Nagendram S and Alluhaidan AS and Babu GH and Ahammad SH and Pandey VK and Sridevi G and Kumar A and Bonyah E	https://pubmed.ncbi.nlm.nih.gov/39901085/	10.1186/s12880-025-01578-4	Primary search	Excluded	Wrong study design	Wrong outcome
Reactive Axillary Lymphadenopathy Among Different COVID-19 Vaccines: A Retrospective Study in Breast Sonography.	International journal of breast cancer	Huang PC and Chen CH and Chien CH and Chen CH and Chen CY	https://pubmed.ncbi.nlm.nih.gov/39991115/	10.1155/ijbc/8126974	Primary search	Excluded	Wrong study design	Wrong outcome
Metachronous Tumours in the Head and Neck in a Retroviral Disease Positive Patient: A Case Report and Review of Literature.	Journal of the West African College of Surgeons	Shofoluwe NA and Aliyu HO and Kabir B and Mohammed IB and Hamza MA and Abdullahi AM and Yahaya ST	https://pubmed.ncbi.nlm.nih.gov/39309385/	10.4103/jwas.jwas_141_23	Primary search	Excluded	Wrong publication type
Pretreatment HIV-1 Drug Resistance Among Newly Diagnosed People in Eastern Ethiopia.	Health science reports	Gemechu A and Mihret A and Mengesha M and Alemayehu DH and Kidane E and Aseffa A and Howe R and Seyoum B and Mulu A	https://pubmed.ncbi.nlm.nih.gov/40242261/	10.1002/hsr2.70672	Primary search	Excluded	Wrong study design	Wrong outcome
Biopsy location and tumor-associated macrophages in predicting malignant glioma recurrence using an in-silico model.	NPJ systems biology and applications	Shojaee P and Weinholtz E and Schaadt NS and Feuerhake F and Hatzikirou H	https://pubmed.ncbi.nlm.nih.gov/39779740/	10.1038/s41540-024-00478-7	Primary search	Excluded	Wrong study design
Case Report: The Versatile Art of Reconstruction: A Decade-Long Journey With Recurrent Facial Basal Cell Carcinoma.	Cancer reports (Hoboken, N.J.)	Pathirana TH and Bandaranayake V and Nellihela AP and Nikeshala S and Saranga T and Abegunasekara A and Gunathilake S and Asanthi NJ	https://pubmed.ncbi.nlm.nih.gov/39887586/	10.1002/cnr2.70124	Primary search	Excluded	Wrong publication type
Conditions at risk of pancreatic cancer: The radiology perspective.	European journal of radiology	Cannella R and Dioguardi Burgio M and Maino C and Matteini F and Ippolito D and Boraschi P and Zamboni GA and Vernuccio F	https://pubmed.ncbi.nlm.nih.gov/40273500/	10.1016/j.ejrad.2025.112119	Primary search	Excluded	Wrong study design	Wrong outcome
Paediatric Renal Tumors: A State-of-the-Art Review.	Current oncology reports	Salzillo C and Cazzato G and Serio G and Marzullo A	https://pubmed.ncbi.nlm.nih.gov/39918792/	10.1007/s11912-025-01644-8	Primary search	Excluded	Wrong population
State of art of micronuclei assay in exfoliative cytology as a clinical biomarker of genetic damage in oral carcinogenesis: A systematic review and meta-analysis.	Mutation research. Reviews in mutation research	Caponio VCA and Silva FFE and Popolo F and Giugliano S and Spizzirri F and Lorenzo-Pouso AI and Pad√≠n-Iruegas ME and Zhurakivska K and Muzio LL and L√≥pez-Pintor RM	https://pubmed.ncbi.nlm.nih.gov/38964629/	10.1016/j.mrrev.2024.108508	Primary search	Excluded	Wrong publication type
Bacteria from the Amycolatopsis genus associated with a toxic bird secrete protective secondary metabolites.	Nature communications	Seibel E and Um S and Bodawatta KH and Komor AJ and Decker T and Fricke J and Murphy R and Maiah G and Iova B and Maus H and Schirmeister T and J√∏nsson KA and Poulsen M and Beemelmanns C	https://pubmed.ncbi.nlm.nih.gov/39358325/	10.1038/s41467-024-52316-3	Primary search	Excluded	Wrong publication type	Wrong outcome
Radiomics and artificial intelligence applications in pediatric brain tumors.	World journal of pediatrics : WJP	Pacchiano F and Tortora M and Doneda C and Izzo G and Arrigoni F and Ugga L and Cuocolo R and Parazzini C and Righini A and Brunetti A	https://pubmed.ncbi.nlm.nih.gov/38935233/	10.1007/s12519-024-00823-0	Primary search	Excluded	Wrong population
Predicting Survival and Recurrence of Lung Ablation Patients Using Deep Learning-Based Automatic Segmentation and Radiomics Analysis.	Cardiovascular and interventional radiology	Zaki HA and Oueidat K and Hsieh C and Zhang H and Collins S and Jiao Z and Maxwell AWP	https://pubmed.ncbi.nlm.nih.gov/39604700/	10.1007/s00270-024-03912-9	Primary search	Excluded	Wrong population	Wrong outcome
Near-infrared diffuse optical characterization of human thyroid using ultrasound-guided hybrid time-domain and diffuse correlation spectroscopies.	Biomedical optics express	Fern√°ndez Esteberena P and Cortese L and Zanoletti M and Lo Presti G and Aranda Velazquez G and Ruiz Janer S and Buttafava M and Renna M and Di Sieno L and Tosi A and Dalla Mora A and Wojtkiewicz S and Dehghani H and de Fraguier S and Nguyen-Dinh A and Rosinski B and Weigel UM and Sarangi DJ and Squarcia M and Hanzu FA and Contini D and Mora Porta M and Durduran T	https://pubmed.ncbi.nlm.nih.gov/39679411/	10.1364/BOE.538141	Primary search	Excluded	Wrong publication type	Wrong outcome
Digital health interventions to treat overweight and obesity in children and adolescents: An umbrella review.	Obesity reviews : an official journal of the International Association for the Study of Obesity	Fl√∏lo TN and T√∏rris C and Riiser K and Almendingen K and Chew HSJ and Foss√• A and Albertini Fr√ºh E and Hennessy E and Leung MM and Misv√¶r N and Pavel N and Sundar TKB and S√¶terstrand TM and Torbj√∏rnsen A and L√∏yland B and Holmen H	https://pubmed.ncbi.nlm.nih.gov/39972996/	10.1111/obr.13905	Primary search	Excluded	Wrong population	Wrong outcome
Diagnostic accuracy of a machine learning algorithm using point-of-care high-sensitivity cardiac troponin I for rapid rule-out of myocardial infarction: a retrospective study.	The Lancet. Digital health	Toprak B and Solleder H and Di Carluccio E and Greenslade JH and Parsonage WA and Schulz K and Cullen L and Apple FS and Ziegler A and Blankenberg S	https://pubmed.ncbi.nlm.nih.gov/39214763/	10.1016/S2589-7500(24)00191-2	Primary search	Excluded	Wrong study design	Wrong outcome
Data-driven risk stratification and precision management of pulmonary nodules detected on chest computed tomography.	Nature medicine	Wang C and Shao J and He Y and Wu J and Liu X and Yang L and Wei Y and Zhou XS and Zhan Y and Shi F and Shen D and Li W	https://pubmed.ncbi.nlm.nih.gov/39289570/	10.1038/s41591-024-03211-3	Primary search	Excluded	Wrong study design	Wrong outcome
A Nature-Based Intervention and Mental Health of Schoolchildren: A Cluster Randomized Clinical Trial.	JAMA network open	Loose T and Fuoco J and Malboeuf-Hurtubise C and Ayotte-Beaudet JP and Gauvin L and Chadi N and Ouellet-Morin I and M√¢sse B and C√¥t√© SM and Geoffroy MC	https://pubmed.ncbi.nlm.nih.gov/39546315/	10.1001/jamanetworkopen.2024.44824	Primary search	Excluded	Wrong population	Wrong study design
Trends in HIV Incidence among Female Sex Workers and Men who Have Sex with Men in Nairobi, Kenya, 2009-2021.	AIDS and behavior	Babu H and Gilmour S and Byron M and Kabuti R and Muriuki FK and Li J and Tanuma J and Kimani J	https://pubmed.ncbi.nlm.nih.gov/40185969/	10.1007/s10461-025-04686-y	Primary search	Excluded	Wrong population	Wrong outcome
Risk of Incident Tuberculosis Disease in a Large Integrated Health Care System in California, 2004-2022.	Open forum infectious diseases	Skarbinski J and Ni Y and Halmer N and Bruxvoort KJ and Nugent JR and Fischer H and Qian L and Ackerson BK and Amsden LB and Shaw SF and Spence B and Tartof SY	https://pubmed.ncbi.nlm.nih.gov/40114977/	10.1093/ofid/ofaf103	Primary search	Excluded	Wrong population
Frequent association of malignant effusions in plasmablastic lymphoma: a single-institutional experience of nine cases in Taiwan.	Blood research	Chen BJ and Kuo YT and Chang ST and Win KT and Chen SW and Hsiao SY and Feng YH and Hsieh YC and Chuang SS	https://pubmed.ncbi.nlm.nih.gov/40192961/	10.1007/s44313-025-00070-w	Primary search	Excluded	Wrong study design	Wrong outcome
Replacement Therapy with Blood Products in People Living with HIV.	Tropical medicine and infectious disease	Olariu MC and Iancu MA and Olariu MH and AramƒÉ V and Simoiu M and Cruceru MM and Barbu EC and Balanescu P and Lazar M	https://pubmed.ncbi.nlm.nih.gov/39330902/	10.3390/tropicalmed9090213	Primary search	Excluded	Wrong study design	Wrong outcome
Dynamic HIV risk differentiation among youth: Validation of a tool for prioritization of prevention in East Zimbabwe.	medRxiv : the preprint server for health sciences	Moorhouse LR and Gregson S and Imai-Eaton JW and Mayini J and Dadirai T and Magoge-Mandizvidza P and Maswera R and Mabaya S and Baggaley R and Low-Beer D and Nyamukapa C and Dalal S	https://pubmed.ncbi.nlm.nih.gov/39314941/	10.1101/2024.09.10.24312897	Primary search	Excluded	Wrong population	Wrong outcome
Chronic hepatitis B and metabolic dysfunction-associated steatotic liver disease: Metabolic risk factors are key drivers of hepatocellular carcinoma.	Heliyon	Adali G and Aykut H and Bilgic NM and Yilmaz Y	https://pubmed.ncbi.nlm.nih.gov/39328534/	10.1016/j.heliyon.2024.e37990	Primary search	Excluded	Wrong study design	Wrong outcome
Liver transplantation in people living with HIV: An Italian nationwide survey focusing on hepatocellular carcinoma and oncologic recurrences.	Digestive and liver disease : official journal of the Italian Society of Gastroenterology and the Italian Association for the Study of the Liver	Visco-Comandini U	https://pubmed.ncbi.nlm.nih.gov/40121161/	10.1016/j.dld.2025.02.014	Primary search	Excluded	Wrong population
Search for Fractionally Charged Particles in Proton-Proton Collisions at sqrt[s]=13‚Äâ‚ÄâTeV.	Physical review letters	Hayrapetyan A and Tumasyan A and Adam W and Andrejkovic JW and Bergauer T and Chatterjee S and Damanakis K and Dragicevic M and Escalante Del Valle A and Hussain PS and Jeitler M and Krammer N and Lechner L and Liko D and Mikulec I and Schieck J and Sch√∂fbeck R and Schwarz D and Sonawane M and Templ S and Waltenberger W and Wulz CE and Darwish MR and Janssen T and Van Mechelen P and Bols ES and …	https://pubmed.ncbi.nlm.nih.gov/40250389/	10.1103/PhysRevLett.134.131802	Primary search	Excluded	Wrong publication type	Wrong outcome
Roles of mobile teams in tracing lost to follow-up clients: evidence from the optimization of COVID-19 vaccination uptake and routine immunization in Ekiti State	BMC HEALTH SERVICES RESEARCH	Isiaka, SD and Awobeku, D and Jimoh, AU and Dauda, M and Samuel, OW and Asaolu, SO and Ayodeji, OA and Atobatele, S and Adenipekun, S and Okoh, C and Adegoke, Z and Sampson, S		10.1186/s12913-025-12319-2	Primary search	Excluded	Wrong population	Wrong outcome
Monitoring Patient Adherence and Follow-up in Option B plus Program: Understanding Healthcare Workers' Practices, Challenges, and Facilitators in Lilongwe, Malawi	JOURNAL OF THE INTERNATIONAL ASSOCIATION OF PROVIDERS OF AIDS CARE	Kumwenda, W and Bengtson, AM and Wallie, S and Bula, AK and Villiera, JB and Ngoma, E and Hosseinipour, MC and Mwapasa, V		10.1177/23259582241299006	Primary search	Excluded	Wrong study design	Wrong outcome
Effect of Chronic Dolutegravir Administration on the Trace Amine Profile in Wistar Rats	DRUGS IN R&D	Henning, N and Kellermann, TA and Smith, C		10.1007/s40268-024-00484-4	Primary search	Excluded	Wrong study design	Wrong outcome
A PURPORTED PLEISTOCENE SAND SCULPTURE FROM SOUTH AFRICA	ROCK ART RESEARCH	Helm, CW and Carr, AS and Cawthra, HC and Cowley, PD and De Vynck, JC and Gr√§be, PJ and Rust, R and Stear, W and Whitfield, AK			Primary search	Excluded	Wrong publication type	Wrong outcome
THE CASE FOR SEISMIC COMMUNICATION AMONG MAMMOTHS IN PALAEOLITHIC ART	ROCK ART RESEARCH	Paterson, A and Rust, R and Helm, CW			Primary search	Excluded	Wrong publication type	Wrong outcome
High prevalence of undisclosed antiretroviral drug use among individuals initiating HIV treatment in Gaborone, Botswana	FRONTIERS IN PUBLIC HEALTH	Moraka, NO and Moyo, S and Mohammed, T and Molebatsi, K and Wiesner, L and Mokgethi, PT and Gobe, I and Mokomane, M and Moutswi, ST and Rabatoko, L and Leteemane, Q and Strachan-Amaro, V and Sabone, P and Gaseitsiwe, S		10.3389/fpubh.2025.1582940	Primary search	Excluded	Wrong study design	Wrong outcome
Acceptability, feasibility and appropriateness of intensified health education, SMS/phone tracing and transport reimbursement for uptake of voluntary medical male circumcision in a sexually transmitted infections clinic in Malawi: A mixed methods study	PLOS ONE	Matoga, MM and Kudowa, E and Tsidya, M and Tseka, J and Ndalama, B and Bonongwe, N and Mathiya, E and Jere, E and Yatina, D and Kamtambe, B and Hosseinipour, MC and Chasela, CS and Jewett, S		10.1371/journal.pone.0301952	Primary search	Excluded	Wrong publication type	Wrong outcome
Tracing Urban Drinking Water Sources: Global State of the Art and Insights From an IAEA-Coordinated Research Project	HYDROLOGICAL PROCESSES	Sanchez-Murillo, R and Ortega, L and Vreca, P and Zagar, K and Shrestha, S and Kgotlaebonywe, C and Esquivel-Hern√°ndez, G and Birkel, C and Mosquera, GM and Crespo, P and Zhi√±a, DX and Persoiu, A and Feher, R and Ionescu, A and Shakya, BM and Malla, R and Bissassa, M and Bellarbi, M and Qurtobi, M and Sanyal, P and Ajay, A and Kebede, S and Bowen, GJ and H√©lie, JF and Pinti, D and Barbecot, F …		10.1002/hyp.15312	Primary search	Excluded	Wrong publication type	Wrong outcome
AI-Driven Carbon Emissions Tracking and Mitigation Model	2024 IST-AFRICA CONFERENCE	Ochieng, B and Onyango, F and Kuria, P and Wanjiru, M and Maake, B and Awuor, M and IEEE		10.23919/IST-Africa63983.2024.10569242	Primary search	Excluded	Wrong publication type	Wrong outcome
A morphological-systematic analysis of the compositional structures in "vier pogings in linguistiese sinaps-opsporing" ("four efforts in linguistic synapse tracing") in Mede-wete (Synapse) (2014) by Antjie Krog	TYDSKRIF VIR GEESTESWETENSKAPPE	Richter, C and Pieterse, H		10.17159/2224-7912/2024/v64n4a8	Primary search	Excluded	Wrong publication type	Wrong outcome
Remediation strategies of antiretroviral drugs in the aquatic environment: current trend and future perspectives	WATER SCIENCE AND TECHNOLOGY	Ncube, P and Motloung, SV and Koao, LF and Motaung, TE		10.2166/wst.2025.064	Primary search	Excluded	Wrong publication type	Wrong outcome
Making Conversation: Surface Encounters and Material Exchange Between an Artist-Researcher and a Tree	DE ARTE	de Weerdt, M		10.1080/00043389.2025.2491943	Primary search	Excluded	Wrong publication type	Wrong outcome
Scratch circles and circular purported ammoglyphs: Novel observations from the Cape south coast of South Africa	PROCEEDINGS OF THE GEOLOGISTS ASSOCIATION	Helm, CW and Catchpole, RM and Cawthra, HC and Cowling, RM and De Vynck, JC and Dixon, MG and Rust, R and Stear, W and Thesen, GHH		10.1016/j.pgeola.2024.03.004	Primary search	Excluded	Wrong publication type	Wrong outcome
The Mediterranean moment of Namibian rock art, or the legitimisation of colonial presence through heritage-making (1948-1954)	INTERNATIONAL JOURNAL OF HERITAGE STUDIES	Hugo, Q and Benjamin, S and Goodman, G and David, M and Melanie, D		10.1080/13527258.2025.2520747	Primary search	Excluded	Wrong study design	Wrong outcome
Copyright Law and the Ruse of Culture: 'Traditional Cultural Expressions and Expressions of Folklore' as a Conception of Racial Difference	PHRONIMON	Dladla, N		10.25159/2413-3086/14898	Primary search	Excluded	Wrong publication type	Wrong outcome
Jackals with muddy whiskers: re-centering decolonized memory in South Africa through performativity and text	SAFUNDI	Levin, A and Byrne, DC and Genis, G and Gennrich, T		10.1080/17533171.2024.2430033	Primary search	Excluded	Wrong publication type	Wrong outcome
,,Thoughts are free..." Resistance and intertextuality in Karola Oberm√ºller's and Ulrike Schumann's music theatre work Gerade sein undMensch werden: Sophie Scholl (2021)	ACTA GERMANICA-GERMAN STUDIES IN AFRICA	M√ºller, I			Primary search	Excluded	Wrong study design	Wrong outcome
Induction Treatment for HIV-Associated Cryptococcal Meningitis: Where Have We Been and Where Are We Going?	MICROORGANISMS	Milsap, D and Okuno, M and Kigozi, E and Mugabi, T and Faizo, S and Bajer, A and Gakuru, J and Bahr, NC		10.3390/microorganisms13040847	Primary search	Excluded	Wrong study design	Wrong outcome
Notes on plant companionship: from Rosa Luxemburg's herbarium to Jumana Manna's Foragers	JOURNAL OF VISUAL CULTURE	Lisiak, A		10.1177/14704129241270246	Primary search	Excluded	Wrong publication type	Wrong outcome
Removal of contaminants of emerging concern from drinking water using bio-based activated carbon	JOURNAL OF WATER PROCESS ENGINEERING	Dikobe, PI and Tekere, M and Masindi, V and Foteinis, S		10.1016/j.jwpe.2024.106313	Primary search	Excluded	Wrong publication type	Wrong outcome
Real-Time Adaptive Anomaly Detection in Industrial IoT Environments	IEEE TRANSACTIONS ON NETWORK AND SERVICE MANAGEMENT	Raeiszadeh, M and Ebrahimzadeh, A and Glitho, RH and Eker, J and Mini, RAF		10.1109/TNSM.2024.3447532	Primary search	Excluded	Wrong publication type	Wrong outcome
Epidemiology of periportal fi brosis and relevance of current Schistosoma mansoni infection within the context of repeated mass drug administration in rural Uganda: a population-based cross-sectional study	LANCET MICROBE	Anjorin, S and Nabatte, B and Mpooya, S and Tinkitina, B and Opio, CK and Kabatereine, NB and Chami, GF		10.1016/j.lanmic.2024.07.007	Primary search	Excluded	Wrong study design	Wrong outcome
Unearthing the Personal and Cultural Values of Personalities in Photorealism Portraiture: The Iconography of the Works of the Ghanaian Fine Artist, Samuel Otu	JOURNAL OF URBAN CULTURE RESEARCH	Adom, D and Otu, S and Kombui, B and Adu-Agyem, J and Fening, PA			Primary search	Excluded	Wrong publication type	Wrong outcome
Teaching Through Creative Process: Drama in Education Practice in Ghana	NJ-DRAMA AUSTRALIA JOURNAL	Ismaila, M and Akakpo, SB			Primary search	Excluded	Wrong publication type	Wrong outcome
Digital Health, Development and Social Exclusion: DHIS2 and HIV Prevention Among Adolescent Girls, Young Women and Key Populations	IMPLICATIONS OF INFORMATION AND DIGITAL TECHNOLOGIES FOR DEVELOPMENT, PT I, ICT4D 2024	Matavire, R and Braa, J		10.1007/978-3-031-66982-8_7	Primary search	Excluded	Wrong population	Wrong outcome
ST-FLAM: Evaluating Performance of Deep Learning Models on Mobility Patterns for EVD Forecasting based on Spatio-Temporal Feature Learning	PROCEEDINGS OF 2024 THE 13TH INTERNATIONAL CONFERENCE ON NETWORKS, COMMUNICATION AND COMPUTING, ICNCC 2024	Fofanah, AJ and Sankoh, AP and Dumbuya, I and Kamara, AA and Conteh, ZB and ACM		10.1145/3711650.3711665	Primary search	Excluded	Wrong publication type	Wrong outcome
Preface: Special Issue on Probing the Open Ocean With the Research Sailing Yacht Eugen Seibold for Climate Geochemistry	JOURNAL OF GEOPHYSICAL RESEARCH-ATMOSPHERES	Schiebel, R and Aardema, HM and Calleja, ML and Dragoneas, A and Heins, L and de Angelis, IH and P√∂lker, C and Slagter, H and Vonhof, H and Walter, D and Arns, AI and Adolphs, N and Auderset, A and Basic, S and Bieler, A and Br√ºwer, JD and Chaabane, S and Cheng, YF and Chilinski, MT and Cybulski, JD and Disper, T and Duprey, N and Eichele, G and Fiedler, B and Fischer, A and Foreman, AD and Fuc…		10.1029/2023JD040581	Primary search	Excluded	Wrong publication type	Wrong outcome
Uptake and acceptability of oral HIV self- testing in the context of assisted partner services in Western Kenya: A mixed-methods analysis	PLOS GLOBAL PUBLIC HEALTH	Mudhune, V and Paladhi, UR and Owuor, M and Ngure, K and Katz, DA and Otieno, G and Sharma, M and Masyuko, S and Kariithi, E and Farquhar, C and Bosire, R		10.1371/journal.pgph.0003960	Primary search	Excluded	Wrong population	Wrong outcome
The first century of Afrikaans as language for special purposes, 1925-2025	TYDSKRIF VIR GEESTESWETENSKAPPE	Alberts, M		10.17159/2224-7912/2025/v65n1a2	Primary search	Excluded	Wrong publication type	Wrong outcome
Survival status and predictors of mortality among severely acute malnourished under-5 children admitted to stabilisation centers in selected government hospitals in Addis Ababa, Ethiopia, 2022: a retrospective cohort study	BMJ OPEN	Abdu, AN and Murugan, R and Tilahun, SW		10.1136/bmjopen-2023-083855	Primary search	Excluded	Wrong population
South Africa at the Tate: Searching for a National School and a National Identity	JOURNAL OF SOUTHERN AFRICAN STUDIES	Bronkowski, A		10.1080/03057070.2024.2439233	Primary search	Excluded	Wrong publication type	Wrong outcome
Effect of concrete cover on the pure torsional behavior of reinforced concrete beams: Analytical model	ENGINEERING STRUCTURES	Ibrahim, MS and Gebreyouhannes, E		10.1016/j.engstruct.2024.118912	Primary search	Excluded	Wrong publication type	Wrong outcome
Updated Risk Score Algorithms for Acute HIV Infection Detection at a Sexually Transmitted Infections Clinic in Lilongwe, Malawi	JAIDS-JOURNAL OF ACQUIRED IMMUNE DEFICIENCY SYNDROMES	Bell, GJ and Chen, JS and Maierhofer, CN and Matoga, M and Rutstein, SE and Lancaster, KE and Chagomerana, MB and Jere, E and Mmodzi, P and Bonongwe, N and Mathiya, E and Ndalama, B and Hosseinipour, MC and Emch, M and Dennis, AM and Cohen, MS and Hoffman, IF and Miller, WC and Powers, KA		10.1097/QAI.0000000000003519	Primary search	Excluded	Wrong population	Wrong outcome
Detecting clusters and groups of galaxies populating the local Universe in large optical spectroscopic surveys	ASTRONOMY & ASTROPHYSICS	Marini, I and Popesso, P and Dolag, K and Bravo, M and Robotham, A and Tempel, E and Li, Q and Yang, X and Csizi, B and Behroozi, P and Biffi, V and Biviano, A and Lamer, G and Malavasi, N and Mazengo, D and Toptun, V		10.1051/0004-6361/202452028	Primary search	Excluded	Wrong publication type	Wrong outcome
Cost Analysis of Short Messaging Service and Peer Navigator Interventions for Linking and Retaining Adults Recently Diagnosed With HIV in Care in South Africa	J. Acquired Immune Defic. Syndr.	Shade, S.B. and Gutin, S.A. and Agnew, E. and Grignon, J.S. and Gilmore, H. and Ratlhagana, M.-J. and Sumitani, J. and Steward, W.T. and Lippman, S.A.	https://www.embase.com/search/results?subaction=viewrecord&id=L2031054460&from=export U2 - L2031054460	10.1097/QAI.0000000000003371	Primary search	Excluded	Wrong outcome
Dynamic choice HIV prevention intervention at outpatient departments in rural Kenya and Uganda	AIDS	Koss, C.A. and Ayieko, J. and Kabami, J. and Balzer, L.B. and Kakande, E. and Sunday, H. and Nyabuti, M. and Wafula, E. and Shade, S.B. and Biira, E. and Opel, F. and Atuhaire, H.N. and Okochi, H. and Ogachi, S. and Gandhi, M. and Bacon, M.C. and Bukusi, E.A. and Chamie, G. and Petersen, M.L. and Kamya, M.R. and Havlir, D.V.	https://www.embase.com/search/results?subaction=viewrecord&id=L2030224148&from=export U2 - L2030224148	10.1097/QAD.0000000000003763	Primary search	Excluded	Wrong population
Safety, efficacy, and affordability of ABVD for Hodgkin lymphoma in Malawi: a prospective cohort study	eClinicalMedicine	Mponda, M. and Kudowa, E. and Craven, D.M. and Eastburg, L.C. and Chikasema, M. and Kasonkanji, E. and Tomoka, T. and Roush, S.M. and Simwinga, L. and Mumba, N. and Gopal, S. and Fedoriw, Y. and Painschab, M.S.	https://www.embase.com/search/results?subaction=viewrecord&id=L2030310953&from=export U2 - L2030310953	10.1016/j.eclinm.2024.102480	Primary search	Excluded	Wrong outcome
Seroepidemiology of SARS-CoV-2 in a cohort of pregnant women and their infants in Uganda and Malawi	PLoS ONE	Hookham, L. and Cantrell, L. and Cose, S. and Freyne, B. and Gadama, L. and Imede, E. and Kawaza, K. and Lissauer, S. and Musoke, P. and Nankabirwa, V. and Sekikubo, M. and Sommerfelt, H. and Voysey, M. and Le Doare, K.	https://www.embase.com/search/results?subaction=viewrecord&id=L2030761418&from=export U2 - L2030761418	10.1371/journal.pone.0290913	Primary search	Excluded	Wrong population	Wrong outcome
Protecting women from economic shocks to prevent HIV in Africa: Evidence from the POWER randomised controlled trial in Cameroon	medRxiv	L√©pine, A. and Szawlowski, S. and Nitcheu, E. and Cust, H. and Tamgno, E.D. and Noo, J. and Procureur, F. and Mfochive, I. and Billong, S. and Tamoufe, U.	https://www.embase.com/search/results?subaction=viewrecord&id=L2030783573&from=export U2 - L2030783573 U4 - 2024-03-25	10.1101/2024.02.02.24302170	Primary search	Excluded	Wrong outcome
My Way: development and preliminary evaluation of a novel delivery system for PrEP and other sexual health needs of young women in Western Kenya	J. Int. AIDS Soc.	Haberer, J.E. and Oware, K. and Juma, L. and Nyerere, B. and Momanyi, V. and Odoyo, J. and Garrison, L. and Bhagat, J. and Musinguzi, N. and Baeten, J.M. and Siegler, A. and Bukusi, E.A.	https://www.embase.com/search/results?subaction=viewrecord&id=L2028621936&from=export U2 - L2028621936	10.1002/jia2.26217	Primary search	Excluded	Wrong population
Evaluation of four interventions using behavioural economics insights to increase demand for voluntary medical male circumcision in South Africa through the MoyaApp: A quasi-experimental study	medRxiv	Mistri, P. and Tomescu, S. and Bokolo, S. and De Nooy, A. and Pisa, P.T. and Grove, S. and Schmucker, L. and Chetty-Makkan, C. and Long, L. and Buttenheim, A. and Maughan-Brown, B.	https://www.embase.com/search/results?subaction=viewrecord&id=L2030219444&from=export U2 - L2030219444 U4 - 2024-02-26	10.1101/2024.01.18.24301032	Primary search	Excluded	Wrong population
Breastfeeding among Women Living with HIV in the Era of Lifelong ART: An Observational Multicountry Study in Eastern and Southern Africa	J. Acquired Immune Defic. Syndr.	Taha, T.E. and Bandala-Jacques, A. and Yende-Zuma, N. and Violari, A. and Stranix-Chibanda, L. and Atuhaire, P. and Hanley, S. and Gadama, L. and Chinula, L. and Dadabhai, S. and Aizire, J. and Brummel, S.S. and Fowler, M.G.	https://www.embase.com/search/results?subaction=viewrecord&id=L2028943146&from=export U2 - L2028943146	10.1097/QAI.0000000000003306	Primary search	Excluded	Wrong outcome
Feasibility and acceptability of human immunodeficiency virus self-Testing for men of middle-To-upper socioeconomic status in botswana: A pilot study at 4 worksites in the financial sector	Open Forum Infect. Dis.	Kgotlaetsile, K. and Bogart, L.M. and Phaladze, N. and Klein, D.J. and Mosepele, M.	https://www.embase.com/search/results?subaction=viewrecord&id=L2030009642&from=export U2 - L2030009642	10.1093/ofid/ofad661	Primary search	Excluded	Wrong outcome
Point-of-care testing for sexually transmitted infections and HIV pre-exposure prophylaxis among pregnant women in South Africa, 2021‚Äì2022: randomised controlled trial	Sex. Transm. Infect.	de Voux, A. and Nyemba, D.C. and Silliman, M. and Mashele, N. and Mvududu, R. and Myer, L. and Davey, D.J.	https://www.embase.com/search/results?subaction=viewrecord&id=L2029173035&from=export U2 - L2029173035	10.1136/sextrans-2023-055975	Primary search	Excluded	Wrong population
The impact of HIV infection on clinical presentation and mortality among persons with hepatocellular carcinoma in Kampala, Uganda	BMC Infect. Dis.	Nsibirwa, S.K. and Aizire, J. and Mugerwa, J.N. and Thomas, D.L. and Ocama, P. and Kirk, G.D.	https://www.embase.com/search/results?subaction=viewrecord&id=L2022467583&from=export U2 - L2022467583	10.1186/s12879-023-08164-5	Primary search	Excluded	Wrong outcome
Predictors of participant retention in a community-based HIV prevention cohort: perspectives from the HPTN 071 (PopART) study	Trials	Bell-Mandla, N. and Wilson, E. and Sharma, D. and Sloot, R. and Bwalya, J. and Schaap, A. and Donnell, D. and Piwowar-Manning, E. and Floyd, S. and Makola, N. and Nkonki, L. and Simwinga, M. and Moore, A. and Hayes, R. and Fidler, S. and Ayles, H. and Bock, P.	https://www.embase.com/search/results?subaction=viewrecord&id=L2024104243&from=export U2 - L2024104243	10.1186/s13063-023-07404-y	Primary search	Excluded	Wrong population
Effect of a brief alcohol counselling intervention on HIV viral suppression and alcohol use among persons with HIV and unhealthy alcohol use in Uganda and Kenya: a randomized controlled trial	J. Int. AIDS Soc.	Puryear, S.B. and Mwangwa, F. and Opel, F. and Chamie, G. and Balzer, L.B. and Kabami, J. and Ayieko, J. and Owaraganise, A. and Kakande, E. and Agengo, G. and Bukusi, E. and Kabageni, S. and Omoding, D. and Bacon, M. and Schrom, J. and Woolf-King, S. and Petersen, M.L. and Havlir, D.V. and Kamya, M. and Hahn, J.A.	https://www.embase.com/search/results?subaction=viewrecord&id=L2026972848&from=export U2 - L2026972848	10.1002/jia2.26187	Primary search	Excluded	Wrong outcome
Associations of inter-annual rainfall decreases with subsequent HIV outcomes for persons with HIV on antiretroviral therapy in Southern Africa: a collaborative analysis of cohort studies	BMC Infect. Dis.	Trickey, A. and Johnson, L.F. and Fung, F. and Bonifacio, R. and Iwuji, C. and Biraro, S. and Bosomprah, S. and Chirimuta, L. and Euvrard, J. and Fatti, G. and Fox, M.P. and Von Groote, P. and Gumulira, J. and Howard, G. and Jennings, L. and Kiragga, A. and Muula, G. and Tanser, F. and Wagener, T. and Low, A. and Vickerman, P.	https://www.embase.com/search/results?subaction=viewrecord&id=L2027211650&from=export U2 - L2027211650	10.1186/s12879-023-08902-9	Primary search	Excluded	Wrong outcome
Breaking down relationship barriers to increase PrEP uptake and adherence among adolescent girls and young women in Kenya: safety and preliminary effectiveness results from a pilot cluster-randomized trial	J. Int. AIDS Soc.	Roberts, S.T. and Hartmann, M. and Minnis, A.M. and Otticha, S.O. and Browne, E.N. and Montgomery, E.T. and Agot, K.	https://www.embase.com/search/results?subaction=viewrecord&id=L2027252702&from=export U2 - L2027252702	10.1002/jia2.26198	Primary search	Excluded	Wrong population
Predictors of Treatment Adherence and Virological Failure Among People Living with HIV Receiving Antiretroviral Therapy in a South African Rural Community: A Sub-study of the ITREMA Randomised Clinical Trial	AIDS Behav	Gumede, S.B. and Wensing, A.M.J. and Lalla-Edward, S.T. and de Wit, J.B.F. and Francois Venter, W.D. and Tempelman, H.A. and Hermans, L.E.	https://www.embase.com/search/results?subaction=viewrecord&id=L641710803&from=export U2 - L641710803	10.1007/s10461-023-04103-2	Primary search	Excluded	Wrong outcome
Prior exposure to antiretroviral therapy among adult patients presenting for HIV treatment initiation or reinitiation in sub-Saharan Africa: A systematic review	BMJ Open	Benade, M. and Maskew, M. and Juntunen, A. and Flynn, D.B. and Rosen, S.	https://www.embase.com/search/results?subaction=viewrecord&id=L2028633746&from=export U2 - L2028633746	10.1136/bmjopen-2022-071283	Primary search	Excluded	Wrong outcome
Improvements in Patient-Reported Outcomes Following Initiation of Dolutegravir-Based or Low-Dose Efavirenz-Based First-Line Antiretroviral Therapy: A Four-Year Longitudinal Analysis in Cameroon (NAMSAL ANRS 12313 Trial)	J. Acquired Immune Defic. Syndr.	Marw√¢n-Al-Qays, B. and Protopopescu, C. and Mpoudi-Etame, M. and Bassega, P.O. and Maradan, G. and Olinga, J. and Varloteaux, M. and Tovar-Sanchez, T. and Delaporte, √â. and Kouanfack, C. and Boyer, S.	https://www.embase.com/search/results?subaction=viewrecord&id=L2028799074&from=export U2 - L2028799074	10.1097/QAI.0000000000003273	Primary search	Excluded	Wrong study design	Wrong outcome
Acceptability, feasibility and cost of point of care testing for sexually transmitted infections among South African adolescents where syndromic management is standard of care	BMC Health Serv Res	Marcus, R. and C, P. and Gill, K. and Smith, P. and Rouhani, S. and Mendelsohn, A. and Mendel, E. and Lince-Deroche, N. and Naidoo, K. and Ahmed, N. and Stirrup, O. and Roseleur, J. and Leuner, R. and Meyer-Rath, G. and Bekker, L.G.	https://www.embase.com/search/results?subaction=viewrecord&id=L642464260&from=export U2 - L642464260	10.1186/s12913-023-10068-8	Primary search	Excluded	Wrong population	Wrong outcome
Integrated management of HIV, diabetes, and hypertension in sub-Saharan Africa (INTE-AFRICA): a pragmatic cluster-randomised, controlled trial	Lancet	Kivuyo, S. and Birungi, J. and Okebe, J. and Wang, D. and Ramaiya, K. and Ainan, S. and Tumuhairwe, F. and Ouma, S. and Namakoola, I. and Garrib, A. and van Widenfelt, E. and Mutungi, G. and Jaoude, G.A. and Batura, N. and Musinguzi, J. and Ssali, M.N. and Etukoit, B.M. and Mugisha, K. and Shimwela, M. and Ubuguyu, O.S. and Makubi, A. and Jeffery, C. and Watiti, S. and Skordis, J. and Cuevas, L. …	https://www.embase.com/search/results?subaction=viewrecord&id=L2027584012&from=export U2 - L2027584012	10.1016/S0140-6736(23)01573-8	Primary search	Excluded	Wrong outcome
Metformin for the prevention of diabetes among people with HIV and either impaired fasting glucose or impaired glucose tolerance (prediabetes) in Tanzania: a Phase II randomised placebo-controlled trial	Diabetologia	Garrib, A. and Kivuyo, S. and Bates, K. and Ramaiya, K. and Wang, D. and Majaliwa, E. and Simbauranga, R. and Charles, G. and van Widenfelt, E. and Luo, H. and Alam, U. and Nyirenda, M.J. and Jaffar, S. and Mfinanga, S.	https://www.embase.com/search/results?subaction=viewrecord&id=L2024483510&from=export U2 - L2024483510	10.1007/s00125-023-05968-7	Primary search	Excluded	Wrong outcome
Prognostic factors influencing HIV-free survival among infants enrolled for HIV early infant diagnosis services in selected hospitals in Nairobi County, Kenya	PLoS ONE	Kiilu, E.M. and Karanja, S. and Kikuvi, G. and Wanzala, P.	https://www.embase.com/search/results?subaction=viewrecord&id=L2027684592&from=export U2 - L2027684592	10.1371/journal.pone.0292427	Primary search	Excluded	Wrong population
Intervention framework to improve pediatric rheumatology clinical care: A qualitative inquiry among non-specialist healthcare workers in Kenya	Pediatr. Rheumatol.	Migowa, A. and Bernatsky, S. and Ngugi, A. and Foster, H. and Muriuki, P. and Rianga, R. and Luchters, S.	https://www.embase.com/search/results?subaction=viewrecord&id=L642856533&from=export U2 - L642856533	10.1186/s12969-023-00879-8	Primary search	Excluded	Wrong population	Wrong outcome
The prevalence and outcomes of depression in older HIV-positive adults in Northern Tanzania: a longitudinal study	J. Neurovirol.	Dua, D. and Stubbs, O. and Urasa, S. and Rogathe, J. and Duijinmaijer, A. and Howlett, W. and Dekker, M. and Kisoli, A. and Mukaetova-Ladinska, E.B. and Gray, W.K. and Lewis, T. and Walker, R.W. and Dotchin, C.L. and Lwezuala, B. and Makupa, P.C. and Paddick, S.M.	https://www.embase.com/search/results?subaction=viewrecord&id=L2023383412&from=export U2 - L2023383412	10.1007/s13365-023-01140-4	Primary search	Excluded	Wrong outcome
Comparing the effect of a multisectoral agricultural intervention on HIV-related health outcomes between widowed and married women	Soc. Sci. Med.	Odhiambo, J.A. and Weiser, S.D. and Frongillo, E.A. and Burger, R.L. and Weke, E. and Wekesa, P. and Bukusi, E.A. and Cohen, C.R.	https://www.embase.com/search/results?subaction=viewrecord&id=L2025401147&from=export U2 - L2025401147	10.1016/j.socscimed.2023.116031	Primary search	Excluded	Wrong outcome
A multilevel health system intervention for virological suppression in adolescents and young adults living with HIV in rural Kenya and Uganda (SEARCH-Youth): a cluster randomised trial	Lancet HIV	Ruel, T. and Mwangwa, F. and Balzer, L.B. and Ayieko, J. and Nyabuti, M. and Mugoma, W.E. and Kabami, J. and Kamugisha, B. and Black, D. and Nzarubara, B. and Opel, F. and Schrom, J. and Agengo, G. and Nakigudde, J. and Atuhaire, H.N. and Schwab, J. and Peng, J. and Camlin, C. and Shade, S.B. and Bukusi, E. and Kapogiannis, B.G. and Charlebois, E. and Kamya, M.R. and Havlir, D.	https://www.embase.com/search/results?subaction=viewrecord&id=L2026186469&from=export U2 - L2026186469	10.1016/S2352-3018(23)00118-2	Primary search	Excluded	Wrong outcome
Identifying efficient linkage strategies for men (IDEaL): A study protocol for an individually randomised control trial	BMJ Open	Dovel, K. and Balakasi, K. and Hubbard, J. and Phiri, K. and Nichols, B.E. and Coates, T.J. and Kulich, M. and Chikuse, E. and Phiri, S. and Long, L.C. and Hoffman, R.M. and Choko, A.T.	https://www.embase.com/search/results?subaction=viewrecord&id=L2026035677&from=export U2 - L2026035677	10.1136/bmjopen-2022-070896	Primary search	Excluded	Wrong publication type
Uptake of a patient-centred dynamic choice model for HIV prevention in rural Kenya and Uganda: SEARCH SAPPHIRE study	J. Int. AIDS Soc.	Kabami, J. and Kakande, E. and Chamie, G. and Balzer, L.B. and Petersen, M.L. and Camlin, C.S. and Nyabuti, M. and Koss, C.A. and Bukusi, E.A. and Kamya, M.R. and Havlir, D.V. and Ayieko, J.	https://www.embase.com/search/results?subaction=viewrecord&id=L2024238420&from=export U2 - L2024238420	10.1002/jia2.26121	Primary search	Excluded	Wrong population	Wrong outcome
Time to death and its predictors among under-five children on antiretroviral treatment in public hospitals of Addis Ababa, Addis Ababa, Ethiopia, a retrospective follow up study	PLoS ONE	Mekonnen, E. and Arega, M. and Belay, D.M. and Birhanu, D. and Tesfaw, T. and Ayele, H. and Bishaw, K.A.	https://www.embase.com/search/results?subaction=viewrecord&id=L2026131038&from=export U2 - L2026131038	10.1371/journal.pone.0288475	Primary search	Excluded	Wrong population
Transitioning to Dolutegravir in a Programmatic Setting: Virological Outcomes and Associated Factors Among Treatment-Naive Patients With HIV-1 in the Kilombero and Ulanga Antiretroviral Cohort in Rural Tanzania	Open Forum Infect. Dis.	Ntamatungiro, A.J. and Eichenberger, A. and Okuma, J. and Vanobberghen, F. and Ndege, R. and Kimera, N. and Francis, J.M. and Kagura, J. and Weisser, M.	https://www.embase.com/search/results?subaction=viewrecord&id=L2026478028&from=export U2 - L2026478028	10.1093/ofid/ofad321	Primary search	Excluded	Wrong outcome
Pre-exposure prophylaxis in real life: experience from a prospective, observational and demonstration project among men who have sex with men in Benin, West Africa	J. Int. AIDS Soc.	Diabat√©, S. and B√©hanzin, L. and Gu√©dou, F.A. and Goma-Mats√©ts√©, E. and Olodo, M. and Aza-Gnandji, M. and Dossouvo, A. and Akpaka, A. and Chagas, E. and Gangbo, F. and Zannou, D.M. and Alary, M.	https://www.embase.com/search/results?subaction=viewrecord&id=L2023788817&from=export U2 - L2023788817	10.1002/jia2.26130	Primary search	Excluded	Wrong population
Food and Water Insecurity in Sexual and Gender Minority Groups Living with HIV in Lagos, Nigeria	J. Acquired Immune Defic. Syndr.	Hamill, M.M. and Hu, F. and Adebajo, S. and Kokogho, A. and Tiamiyu, A.B. and Parker, Z.F. and Charurat, M.E. and Ake, J.A. and Baral, S.D. and Nowak, R.G. and Crowell, T.A.	https://www.embase.com/search/results?subaction=viewrecord&id=L2024625435&from=export U2 - L2024625435	10.1097/QAI.0000000000003183	Primary search	Excluded	Wrong outcome
Bridges-Round 2: A study protocol to examine the longitudinal HIV risk prevention and care continuum outcomes among orphaned youth transitioning to young adulthood	PLoS ONE	Nabunya, P. and Bahar, O.S. and Neilands, T.B. and Nakasujja, N. and Namatovu, P. and Namuwonge, F. and Mwebembezi, A. and Ssewamala, F.M.	https://www.embase.com/search/results?subaction=viewrecord&id=L2024587789&from=export U2 - L2024587789	10.1371/journal.pone.0284572	Primary search	Excluded	Wrong publication type
Six-month blood pressure and glucose control among HIV-infected adults with elevated blood pressure and hyperglycemia in northern Tanzania: A prospective observational study	PLoS ONE	Sakita, F.M. and Prattipati, S. and Chick, J. and Samu, L.P. and Maro, A.V. and Coaxum, L. and Galson, S.W. and Samuel, D. and Limkakeng, A.T. and O‚ÄôLeary, P.R. and Kilonzo, K.G. and Thielman, N.M. and Temu, G. and Hertz, J.T.	https://www.embase.com/search/results?subaction=viewrecord&id=L2024587854&from=export U2 - L2024587854	10.1371/journal.pone.0285472	Primary search	Excluded	Wrong outcome
High acceptability and viral suppression rate for first-Line patients on a dolutegravir-based regimen: An early adopter study in Nigeria	PLoS ONE	Abudiore, O. and Amamilo, I. and Campbell, J. and Eigege, W. and Harwell, J. and Conroy, J. and Jiboye, J. and Lufadeju, F. and Amole, C. and Wiwa, O. and Anweh, D. and Agbaji, O.O. and Akanmu, A.S.	https://www.embase.com/search/results?subaction=viewrecord&id=L2024676282&from=export U2 - L2024676282	10.1371/journal.pone.0284767	Primary search	Excluded	Wrong outcome
Host-microbiome interactions, inflammation and their effect on HIV susceptibility in female genital tract	Am. J. Reprod. Immunol.	Kaushic, C.	https://www.embase.com/search/results?subaction=viewrecord&id=L641392638&from=export U2 - L641392638	10.1111/aji.13695	Primary search	Excluded	Wrong outcome
Stakeholder Perceptions on Emergency Department HIV Testing Services and Self-Testing Programs in Kenya: A Qualitative Study	Acad. Emerg. Med.	Aluisio, A.R. and Sugut, J.J. and Bosire, R. and Bukusi, D. and Guthrie, K. and Farquhar, C. and Mello, M.J. and Bergam, S.	https://www.embase.com/search/results?subaction=viewrecord&id=L641605163&from=export U2 - L641605163	10.1111/acem.14718	Primary search	Excluded	Wrong publication type	Wrong study design
Diabetes care cascade and associated factors in 10 700 middle-aged adults in four sub-Saharan African countries: a cross-sectional study	BMJ Open	Wade, A.N. and Maposa, I. and Agongo, G. and Asiki, G. and Boua, P. and Choma, S.S.R. and G√≥mez-Oliv√©, F.X. and Maimela, E. and Micklesfield, L.K. and Mohamed, S.F. and Nonterah, E.A. and Norris, S.A. and Sorgho, H. and Ramsay, M. and Crowther, N.J.	https://www.embase.com/search/results?subaction=viewrecord&id=L2024351780&from=export U2 - L2024351780	10.1136/bmjopen-2022-069193	Primary search	Excluded	Wrong outcome
Increasing Awareness of the Importance of Reporting Adverse Drug Reactions of Antiretrovir Drugs Among Adults Living with HIV in Moshi, Tanzania: A Pilot Study on Using SMS Reminders Reporting	medRxiv	Masika, L. and Emmanuel, N. and Mirai, T. and Nyanungu, G. and Shirima, M. and Sumari‚Äìde Boer, M. and Maro, R. and Mtesha, B. and Ngowi, K.	https://www.embase.com/search/results?subaction=viewrecord&id=L2024358770&from=export U2 - L2024358770 U4 - 2023-05-23	10.1101/2023.04.04.23288072	Primary search	Excluded	Wrong outcome
Cisplatin-associated ototoxicity amongst cervical cancer patients: A prospective cohort study in south Africa	PLoS ONE	Paken, J. and Govender, C.D. and Pillay, M. and Feyasa, M. and Sewram, V.	https://www.embase.com/search/results?subaction=viewrecord&id=L2024154141&from=export U2 - L2024154141	10.1371/journal.pone.0283639	Primary search	Excluded	Wrong outcome
RANDOMIZED TRIAL OF DYNAMIC CHOICE PREVENTION AT OUTPATIENT DEPARTMENT IN EAST AFRICA	Top. Antiviral Med.	Koss, C. and Ayieko, J. and Kabami, J. and Balzer, L. and Kakande, E. and Sunday, H. and Nyabuti, M. and Mugoma, E.W. and Bacon, M. and Bukusi, E.A. and Chamie, G. and Petersen, M. and Kamya, M. and Havlir, D.V.	https://www.embase.com/search/results?subaction=viewrecord&id=L641190547&from=export U2 - L641190547		Primary search	Excluded	Wrong outcome
Service delivery models that promote linkages to PrEP for adolescent girls and young women and men in sub-Saharan Africa: A scoping review	BMJ Open	Ramraj, T. and Chirinda, W. and Jonas, K. and Govindasamy, D. and Jama, N. and McClinton Appollis, T. and Zani, B. and Mukumbang, F.C. and Basera, W. and Hlongwa, M. and Turawa, E.B. and Mathews, C. and Nicol, E.	https://www.embase.com/search/results?subaction=viewrecord&id=L2023741686&from=export U2 - L2023741686	10.1136/bmjopen-2022-061503	Primary search	Excluded	Wrong population	Wrong outcome
Ultrasononography in Managing Extrapulmonary Tuberculosis: A Randomized, Controlled, Parallel, Superiority, Open-Label Trial	Clin. Infect. Dis.	Ndege, R. and Ngome, O. and Vanobberghen, F. and Bani, F. and Temba, Y. and Wilson, H. and Hella, J. and Gingo, W. and Sasamalo, M. and Mnzava, D. and Kimera, N. and Hiza, H. and Wigayi, J. and Mapesi, H. and Kato, I.B. and Mhimbira, F. and Reither, K. and Battegay, M. and Paris, D.H. and Weisser, M. and Rohacek, M.	https://www.embase.com/search/results?subaction=viewrecord&id=L2024989572&from=export U2 - L2024989572	10.1093/cid/ciac871	Primary search	Excluded	Wrong outcome
Ageing with HIV: Medicine Optimisation Challenges and Support Needs for Older People Living with HIV: A Systematic Review	Drugs Aging	Sarma, P. and Cassidy, R. and Corlett, S. and Katusiime, B.	https://www.embase.com/search/results?subaction=viewrecord&id=L2021135111&from=export U2 - L2021135111	10.1007/s40266-022-01003-3	Primary search	Excluded	Wrong study design	Wrong outcome
Strategies to increase couples HIV testing and counselling in sub-Saharan Africa: a systematic review	J. Int. AIDS Soc.	Hampanda, K.M. and Pelowich, K. and Freeborn, K. and Graybill, L.A. and Mutale, W. and Jones, K.R. and Saidi, F. and Kumwenda, A. and Kasaro, M. and Rosenberg, N.E. and Chi, B.H.	https://www.embase.com/search/results?subaction=viewrecord&id=L2022269867&from=export U2 - L2022269867	10.1002/jia2.26075	Primary search	Excluded	Wrong population	Wrong outcome
Effect of two counseling interventions on self-reported alcohol consumption, alcohol biomarker phosphatidylethanol (PEth), and viral suppression among persons living with HIV (PWH) with unhealthy alcohol use in Uganda: A randomized controlled trial	Drug Alcohol Depend.	Hahn, J.A. and Fatch, R. and Emenyonu, N.I. and Sanyu, N. and Katusiime, A. and Levine, B. and John Boscardin, W. and Chander, G. and Hutton, H. and Camlin, C.S. and Woolf-King, S.E. and Muyindike, W.R.	https://www.embase.com/search/results?subaction=viewrecord&id=L2022350228&from=export U2 - L2022350228	10.1016/j.drugalcdep.2023.109783	Primary search	Excluded	Wrong outcome
Human papillomavirus testing using existing nucleic acid testing platforms to screen women for cervical cancer: implementation studies from five sub-Saharan African countries	BMJ Open	Joseph, J. and Demke, O. and Ameyan, L. and Bitilinyu-Bango, J. and Bourgoin, B. and Diop, M. and Gu√®ye, B. and Kama, J. and Lubega, M. and Madzima, B. and Maparo, T. and Mhizha, T. and Musoke, A. and Nabadda, S. and Phiri, T. and Tchereni, T. and Wiwa, O. and Hariharan, K. and Peter, T. and Khan, S.	https://www.embase.com/search/results?subaction=viewrecord&id=L2025823438&from=export U2 - L2025823438	10.1136/bmjopen-2022-065074	Primary search	Excluded	Wrong outcome
Patterns of Medical Admissions and Predictors of Mortality in Ayder Comprehensive Specialized Hospital, Northern Ethiopia: A Prospective Observational Study	Int. J. Gen. Med.	Hailu, A. and Gidey, K. and Ebrahim, M.M. and Berhane, Y. and Gebrehawaria, T. and Hailemariam, T. and Negash, A. and Mesele, H. and Desta, T. and Tsegay, H. and Alemayohu, M.A. and Bayray, A.	https://www.embase.com/search/results?subaction=viewrecord&id=L2019077926&from=export U2 - L2019077926	10.2147/IJGM.S385578	Primary search	Excluded	Wrong outcome
Feasibility and preliminary effectiveness of integrating HIV prevention into an adolescent empowerment and livelihood intervention at youth clubs in rural Uganda	AIDS Care Psychol. Socio-Med. Asp. AIDS HIV	Christian, C. and Kabami, J. and Kwarisiima, D. and Beinamatsiko, B. and Nakato, H. and Khakshi, J.W. and Sulaiman, M. and Komugisha, A. and Thirumurthy, H. and Havlir, D.V. and Kamya, M.R. and Chamie, G.	https://www.embase.com/search/results?subaction=viewrecord&id=L2020468980&from=export U2 - L2020468980	10.1080/09540121.2022.2147480	Primary search	Excluded	Wrong population
How pregnant women living with HIV and their male partners manage men's HIV self-testing: qualitative analysis of an HIVST secondary distribution process in Kampala, Uganda	J. Int. AIDS Soc.	Ware, N.C. and Wyatt, M.A. and Pisarski, E.E. and Kamusiime, B. and Kasiita, V. and Nalukwago, G. and Nalumansi, A. and Twesigye, C. and Boyer, J. and Nakyanzi, A. and Naddunga, F. and Mujugira, A. and Celum, C.L.	https://www.embase.com/search/results?subaction=viewrecord&id=L2021258976&from=export U2 - L2021258976	10.1002/jia2.26050	Primary search	Excluded	Wrong outcome
Self-reported Antiretroviral Adherence: Association with Maternal Viral Load Suppression in Postpartum Women Living with HIV-1 from Promoting Maternal and Infant Survival Everywhere, a Randomized Controlled Trial in Sub-Saharan Africa and India	J. Acquired Immune Defic. Syndr.	Nevrekar, N. and Butler, K. and Shapiro, D.E. and Atuhaire, P. and Taha, T.E. and Makanani, B. and Chinula, L. and Owor, M. and Moodley, D. and Chipato, T. and McCarthy, K. and Flynn, P.M. and Currier, J. and Fowler, M.G. and Gupta, A. and Suryavanshi, N.	https://www.embase.com/search/results?subaction=viewrecord&id=L2021699353&from=export U2 - L2021699353	10.1097/QAI.0000000000003102	Primary search	Excluded	Wrong outcome
Identifying efficient linkage strategies for HIV self-testing (IDEaL): a study protocol for an individually randomized control trial	medRxiv	Dovel, K. and Balakasi, K. and Hubbard, J. and Phiri, K. and Nichols, B.E. and Coates, T.J. and Kulich, M. and Chikuse, E. and Phiri, S. and Long, L. and Hoffman, R. and Choko, A.	https://www.embase.com/search/results?subaction=viewrecord&id=L2022075729&from=export U2 - L2022075729 U4 - 2023-01-24	10.1101/2022.12.23.22283834	Primary search	Excluded	Wrong publication type	Wrong outcome
Stakeholder perspectives on interventions to improve HIV Pre-Exposure Prophylaxis uptake and continuation in Lesotho: A participant-ranked preferences study	medRxiv	Geldsetzer, P. and Chebet, J.J. and Chase, R.P. and Tarumbiswa, T. and Maponga, C. and Mandara, E. and B√§rnighausen, T. and McMahon, S.A.	https://www.embase.com/search/results?subaction=viewrecord&id=L2022075251&from=export U2 - L2022075251 U4 - 2023-01-17	10.1101/2022.12.05.22283125	Primary search	Excluded	Wrong population	Wrong outcome
Vitamin D3 and calcium carbonate supplementation for adolescents with HIV to reduce musculoskeletal morbidity and immunopathology (VITALITY trial): study protocol for a randomised placebo-controlled trial	Trials	Dzavakwa, N.V. and Chisenga, M. and McHugh, G. and Filteau, S. and Gregson, C.L. and Kasonka, L. and Kranzer, K. and Mabuda, H.B. and Mujuru, H. and Redzo, N. and Rowland-Jones, S. and Schaible, U.E. and Simms, V. and Ferrand, R.A. and Hameiri-Bowen, D. and Gea-Mallorqui, E. and Hauptmann, M. and Kahari, C. and Leschczyk, C. and Madanhire, T. and Manyanga, T. and Mutasa, K. and Rukobo, S. and Ruk…	https://www.embase.com/search/results?subaction=viewrecord&id=L2014841546&from=export U2 - L2014841546	10.1186/s13063-021-05985-0	Primary search	Excluded	Wrong population	Wrong study design, Wrong outcome
Long-term follow-up on HIV infected and non-infected women with cervical cancer from Tanzania: staging, access to cancer-directed therapies and associated survival in a real-life remote setting	BMC Cancer	Glasmeyer, L. and Mcharo, R.D. and Torres, L. and Lennemann, T. and Danstan, E. and Mwinuka, N. and Judick, M. and Mueller, W. and Mbuya, W. and H√∂lscher, M. and Lell√©, R. and Geldmacher, C. and Kroidl, A. and France, J.R.	https://www.embase.com/search/results?subaction=viewrecord&id=L2018649392&from=export U2 - L2018649392	10.1186/s12885-022-09966-7	Primary search	Excluded	Wrong outcome
ImpACT+, a coping intervention to improve clinical outcomes for women living with HIV and sexual trauma in South Africa: study protocol for a randomized controlled trial	Trials	Sikkema, K.J. and Rabie, S. and King, A. and Watt, M.H. and Mulawa, M.I. and Andersen, L.S. and Wilson, P.A. and Marais, A. and Ndwandwa, E. and Majokweni, S. and Orrell, C. and Joska, J.A.	https://www.embase.com/search/results?subaction=viewrecord&id=L2018701511&from=export U2 - L2018701511	10.1186/s13063-022-06655-5	Primary search	Excluded	Wrong publication type	Wrong outcome
Protocol for the pilot quasi-experimental controlled trial of a gender-responsive implementation strategy with providers to improve HIV outcomes in Uganda	Pilot Feasibility Stud.	Sileo, K.M. and Wanyenze, R.K. and Anecho, A. and Luttinen, R. and Semei, C. and Mukasa, B. and Musoke, W. and Vermund, S.H. and Dworkin, S.L. and Dovidio, J.F. and Taylor, B.S. and Kershaw, T.S.	https://www.embase.com/search/results?subaction=viewrecord&id=L2020834940&from=export U2 - L2020834940	10.1186/s40814-022-01202-0	Primary search	Excluded	Wrong publication type
Persistent High Burden and Mortality Associated With Advanced HIV Disease in Rural Tanzania Despite Uptake of World Health Organization "Test and Treat" Guidelines	Open Forum Infect. Dis.	St√∂ger, L. and Katende, A. and Mapesi, H. and Kalinjuma, A.V. and van Essen, L. and Klimkait, T. and Battegay, M. and Weisser, M. and Letang, E.	https://www.embase.com/search/results?subaction=viewrecord&id=L2024510103&from=export U2 - L2024510103	10.1093/ofid/ofac611	Primary search	Excluded	Wrong outcome
Prospective cohort study to identify prevalence, risk factors and outcomes of infection associated kidney disease in a regional hospital in Malawi	BMJ Open	Carey, L.I. and Kaimba, S. and Nyirenda, S. and Chetcuti, K. and Joekes, E. and Henrion, M.Y.R. and Rylance, J.	https://www.embase.com/search/results?subaction=viewrecord&id=L2021752523&from=export U2 - L2021752523	10.1136/bmjopen-2022-065649	Primary search	Excluded	Wrong outcome
Randomised Controlled Trial of Intravenous Iron (ferric carboxymaltose) for Second Trimester Anaemia in Malawian Pregnant Women (REVAMP)	Blood	Pasricha, S.-R. and Mwangi, M. and Moya, E. and Ataide, R. and Mzembe, G. and Harding, R. and Zinenani, T. and Clucas, D. and Braat, S. and Phiri, K.S.	https://www.embase.com/search/results?subaction=viewrecord&id=L2028395828&from=export U2 - L2028395828	10.1182/blood-2022-168203	Primary search	Excluded	Wrong outcome
Tobacco smoking impact on tuberculosis treatment outcome: an observational study from West Africa	Int. J. Infect. Dis.	Bay, J.G. and Patsche, C.B. and Svendsen, N.M. and Gomes, V.F. and Rudolf, F. and Wejse, C.	https://www.embase.com/search/results?subaction=viewrecord&id=L2019691811&from=export U2 - L2019691811	10.1016/j.ijid.2022.07.067	Primary search	Excluded	Wrong outcome
Effect of a one-time financial incentive on linkage to chronic hypertension care in Kenya and Uganda: A randomized controlled trial	PLoS ONE	Hickey, M.D. and Owaraganise, A. and Sang, N. and Opel, F.J. and Mugoma, E.W. and Ayieko, J. and Kabami, J. and Chamie, G. and Kakande, E. and Petersen, M.L. and Balzer, L.B. and Kamya, M.R. and Havlir, D.V.	https://www.embase.com/search/results?subaction=viewrecord&id=L2021156180&from=export U2 - L2021156180	10.1371/journal.pone.0277312	Primary search	Excluded	Wrong outcome
Alignment of PrEP adherence with periods of HIV risk among adolescent girls and young women in South Africa and Zimbabwe: a secondary analysis of the HPTN 082 randomised controlled trial	Lancet HIV	Velloza, J. and Donnell, D. and Hosek, S. and Anderson, P.L. and Chirenje, Z.M. and Mgodi, N. and Bekker, L.-G. and Marzinke, M.A. and Delany-Moretlwe, S. and Celum, C.	https://www.embase.com/search/results?subaction=viewrecord&id=L2020397963&from=export U2 - L2020397963	10.1016/S2352-3018(22)00195-3	Primary search	Excluded	Wrong population	Wrong outcome
TB screening, prevention and treatment cascade in a Malawi prison	Int. J. Tuberc. Lung Dis.	Mangochi, P. and Bossard, C. and Catacutan, C. and Van Laeken, D. and Kwitonda, C. and Ortuno, R. and Chiwaula, L. and Meis, M. and Abura, A. and Furin, J. and Mpunga, J. and Goemare, E. and Ellman, T. and Garone, D. and Ferlazzo, G. and Isaakidis, P.	https://www.embase.com/search/results?subaction=viewrecord&id=L2025850867&from=export U2 - L2025850867	10.5588/ijtld.22.0115	Primary search	Excluded	Wrong outcome
Isoniazid preventive therapy-related adverse events among Malawian adults on antiretroviral therapy: A cohort study	Medicine	Tsirizani-Galileya, L. and Milanzi, E. and Mungwira, R. and Divala, T. and Mallewa, J. and Mategula, D. and Nampota, N. and Mwapasa, V. and Buchwald, A. and Laurens, M.B. and Laufer, M.K. and Van Oosterhout, J.J.	https://www.embase.com/search/results?subaction=viewrecord&id=L2020554697&from=export U2 - L2020554697	10.1097/MD.0000000000030591	Primary search	Excluded	Wrong outcome
A randomized trial of index HIV self-testing for sexual partners of ART clients in Malawi	medRxiv	Dovel, K.L. and Balakasi, K. and Phiri, K. and Shaba, F. and Offorjebe, O.A. and Gupta, S.K. and Wong, V. and Lungu, E. and Nichols, B.E. and Nyirenda, M. and Masina, T. and Worku, A. and Hoffman, R.	https://www.embase.com/search/results?subaction=viewrecord&id=L2020587715&from=export U2 - L2020587715 U4 - 2022-11-02	10.1101/2022.09.28.22280455	Primary search	Excluded	Wrong outcome
A mid-level health manager intervention to promote uptake of isoniazid preventive therapy among people with HIV in Uganda: a cluster randomised trial	Lancet HIV	Kakande, E. and Christian, C. and Balzer, L.B. and Owaraganise, A. and Nugent, J.R. and DiIeso, W. and Rast, D. and Kabami, J. and Johnson Peretz, J. and Camlin, C.S. and Shade, S.B. and Geng, E.H. and Kwarisiima, D. and Kamya, M.R. and Havlir, D.V. and Chamie, G.	https://www.embase.com/search/results?subaction=viewrecord&id=L2019735737&from=export U2 - L2019735737	10.1016/S2352-3018(22)00166-7	Primary search	Excluded	Wrong outcome
Barriers and Facilitating Factors to HIV Treatment Among Men in a High-HIV-Burdened District in KwaZulu-Natal, South Africa: A Qualitative Study	Am J Mens Health	Hlongwa, M. and Jama, N.A. and Mehlomakulu, V. and Pass, D. and Basera, W. and Nicol, E.	https://www.embase.com/search/results?subaction=viewrecord&id=L638932995&from=export U2 - L638932995	10.1177/15579883221120987	Primary search	Excluded	Wrong study design	Wrong outcome
Plasma sVCAM-1, antiretroviral therapy and mortality in HIV-1-infected West African adults	HIV Med.	Affi, R. and Gabillard, D. and Kouame, G.M. and Ntakpe, J.B. and Moh, R. and Badje, A. and Danel, C. and Inwoley, A. and Eholi√©, S.P. and Anglaret, X. and Weiss, L.	https://www.embase.com/search/results?subaction=viewrecord&id=L2014717163&from=export U2 - L2014717163	10.1111/hiv.13230	Primary search	Excluded	Wrong outcome
Food security reduces multiple HIV infection risks for high-vulnerability adolescent mothers and non-mothers in South Africa: a cross-sectional study	J. Int. AIDS Soc.	Cluver, L. and Rudgard, W.E. and Toska, E. and Orkin, M. and Ibrahim, M. and Langwenya, N. and Kuo, C. and Xaba, N. and Roehm, K. and Smith, M. and Bernardini, S. and Giordana, G. and Mumma, M. and Kingori, J. and Yates, R. and Sherr, L.	https://www.embase.com/search/results?subaction=viewrecord&id=L2018801857&from=export U2 - L2018801857	10.1002/jia2.25928	Primary search	Excluded	Wrong outcome
Long-term HIV treatment outcomes and associated factors in sub-Saharan Africa: Multicountry longitudinal cohort analysis	AIDS	Inzaule, S.C. and Kroeze, S. and Kityo, C.M. and Siwale, M. and Akanmu, S. and Wellington, M. and De Jager, M. and Ive, P. and Mandaliya, K. and Stevens, W. and Steegen, K. and Nankya, I. and Boender, T.S. and Ondoa, P. and Sigaloff, K.C.E. and De Wit, T.F.R. and Hamers, R.L.	https://www.embase.com/search/results?subaction=viewrecord&id=L2019490779&from=export U2 - L2019490779	10.1097/QAD.0000000000003270	Primary search	Excluded	Wrong outcome
Evaluation of the effectiveness of a South African laboratory cryptococcal antigen screening programme using a retrospective cohort and a cluster-randomised trial design	BMJ Open	Desanto, D.J. and Bangdiwala, A.S. and Van Schalkwyk, E. and Skipper, C.P. and Greene, G. and Paxton, J. and Huppler Hullsiek, K. and Mashau, R. and Rajasingham, R. and Boulware, D.R. and Govender, N.P.	https://www.embase.com/search/results?subaction=viewrecord&id=L2019782087&from=export U2 - L2019782087	10.1136/bmjopen-2021-054057	Primary search	Excluded	Wrong outcome
Cholecalciferol Supplementation Does Not Affect the Risk of HIV Progression, Viral Suppression, Comorbidities, Weight Loss, and Depression among Tanzanian Adults Initiating Antiretroviral Therapy: Secondary Outcomes of a Randomized Trial	J. Nutr.	Muhihi, A. and Fawzi, W.W. and Aboud, S. and Nagu, T.J. and Ulenga, N. and Wang, M. and Mugusi, F. and Sudfeld, C.R.	https://www.embase.com/search/results?subaction=viewrecord&id=L2019858670&from=export U2 - L2019858670	10.1093/jn/nxac096	Primary search	Excluded	Wrong outcome
A Phase 2b study to evaluate the safety and efficacy of vrc01 broadly neutralizing monoclonal antibody in reducing acquisition of HIV-1 infection in women in Sub-Saharan Africa	Tanzan. J. Health Res.	Missanga, M. and Maganga, L. and Kapesa, E. and William, W. and Mwakisisile, J.	https://www.embase.com/search/results?subaction=viewrecord&id=L639441980&from=export U2 - L639441980	10.4314/thrb.v23i1.1S	Primary search	Excluded	Wrong population	Wrong outcome
Integrating HIV, diabetes, and hypertension services in Africa: A cluster-randomised trial in Tanzania and Uganda	Tanzan. J. Health Res.	Ainan, S. and Mfinanga, S. and Kivuyo, S. and Okebe, J. and Garrib, A. and Birungi, J. and Namakoola, I. and Kimaro, G. and Shayo, E. and Ramaiya, K. and Van Widenfelt, E. and Niessen, L. and Van Hout, C. and Lazarus, J.V. and Nyirenda, M. and Jaffar, S.	https://www.embase.com/search/results?subaction=viewrecord&id=L639442064&from=export U2 - L639442064	10.4314/thrb.v23i1.1S	Primary search	Excluded	Wrong population	Wrong outcome
Implementation of Electronic Adherence Monitors and Associated Interventions for Routine HIV Antiretroviral Therapy in Uganda: Promising Findings	Front. Digit. Health	Haberer, J.E. and Baijuka, R. and Tumuhairwe, J.B. and Tindimwebwa, E.B. and Tinkamanyire, J. and Tuhanamagyezi, E. and Musoke, L. and Garrison, L.E. and DelSignore, M. and Musinguzi, N. and Asiimwe, S.	https://www.embase.com/search/results?subaction=viewrecord&id=L2018439758&from=export U2 - L2018439758	10.3389/fdgth.2022.899643	Primary search	Excluded	Wrong outcome
Real-world use and outcomes of dolutegravir-containing antiretroviral therapy in HIV and tuberculosis co-infection: a site survey and cohort study in sub-Saharan Africa	J. Int. AIDS Soc.	Romo, M.L. and Brazier, E. and Mahambou-Nsond√©, D. and De Waal, R. and Sekaggya-Wiltshire, C. and Chimbetete, C. and Muyindike, W.R. and Murenzi, G. and Kunzekwenyika, C. and Tiendrebeogo, T. and Muhairwe, J.A. and Lelo, P. and Dzudie, A. and Twizere, C. and Rafael, I. and Ezechi, O.C. and Diero, L. and Yotebieng, M. and Fenner, L. and Wools-Kaloustian, K.K. and Shah, N.S. and Nash, D.	https://www.embase.com/search/results?subaction=viewrecord&id=L2018351152&from=export U2 - L2018351152	10.1002/jia2.25961	Primary search	Excluded	Wrong outcome
Efficiency of 6-month PrEP dispensing with HIV self-testing in Kenya: an open-label, randomised, non-inferiority, implementation trial	Lancet HIV	Ngure, K. and Ortblad, K.F. and Mogere, P. and Bardon, A.R. and Thomas, K.K. and Mangale, D. and Kiptinness, C. and Gakuo, S. and Mbaire, S. and Nyokabi, J. and Mugo, N.R. and Baeten, J.M.	https://www.embase.com/search/results?subaction=viewrecord&id=L2018994271&from=export U2 - L2018994271	10.1016/S2352-3018(22)00126-6	Primary search	Excluded	Wrong population
Rapid progression to death after hepatocellular carcinoma diagnosis particularly among persons with advanced HIV disease in Kampala, Uganda	medRxiv	Nsibirwa, S.K. and Aizire, J. and Thomas, D.L. and Ocama, P. and Kirk, G.D.	https://www.embase.com/search/results?subaction=viewrecord&id=L2019150442&from=export U2 - L2019150442 U4 - 2022-07-19	10.1101/2022.06.24.22276850	Primary search	Excluded	Wrong outcome
Early empiric anti- Mycobacterium tuberculosis therapy for sepsis in sub-Saharan Africa: a protocol of a randomised clinical trial	BMJ Open	Said, B. and Nuwagira, E. and Liyoyo, A. and Arinaitwe, R. and Gitige, C. and Mushagara, R. and Buzaare, P. and Chongolo, A. and Jjunju, S. and Twesigye, P. and Boulware, D.R. and Conaway, M. and Null, M. and Thomas, T.A. and Heysell, S.K. and Moore, C.C. and Muzoora, C. and Mpagama, S.G.	https://www.embase.com/search/results?subaction=viewrecord&id=L638187212&from=export U2 - L638187212	10.1136/bmjopen-2022-061953	Primary search	Excluded	Wrong publication type
Effects of long-term antiretroviral therapy in reproductive-age women in sub-Saharan Africa (the PEPFAR PROMOTE study): a multi-country observational cohort study	Lancet HIV	Taha, T.E. and Yende-Zuma, N. and Brummel, S.S. and Stranix-Chibanda, L. and Wambuzi Ogwang, L. and Dadabhai, S. and Chinula, L. and Nyati, M.M. and Hanley, S. and Makanani, B. and Chipato, T. and Atuhaire, P. and Aizire, J. and Fowler, M.G.	https://www.embase.com/search/results?subaction=viewrecord&id=L2018464490&from=export U2 - L2018464490	10.1016/S2352-3018(22)00037-6	Primary search	Excluded	Wrong study duration
Associations between Gestational Weight Gain Adequacy and Neonatal Outcomes in Tanzania	Ann. Nutr. Metab.	Perumal, N. and Wang, D. and Darling, A.M. and Wang, M. and Liu, E. and Urassa, W. and Pembe, A.B. and Fawzi, W.W.	https://www.embase.com/search/results?subaction=viewrecord&id=L2018894230&from=export U2 - L2018894230	10.1159/000522197	Primary search	Excluded	Wrong population	Wrong outcome
Integrating HIV, diabetes and hypertension services in Africa: study protocol for a cluster-randomised trial in Tanzania and Uganda	BMC Proc.	Mfinanga, S. and Kivuyo, S. and Ainan, S. and Okebe, J. and Garrib, A. and Birungi, J. and Kimaro, G. and Shayo, E. and Ramaiya, K. and Van Widenfelt, E. and Van Hout, M.C. and Bachmann, M. and Bukenya, D. and Cullen, W. and Lazarus, J.V. and Niessen, L. and Katahoire, A. and Namakoola, I. and Shiri, T. and Wang, D. and Cuevas, L.E. and Etukoit, B. and Lutale, J. and Meshack, S. and Mugisha, K. a…	https://www.embase.com/search/results?subaction=viewrecord&id=L638456544&from=export U2 - L638456544	10.1186/s12919-022-00231-0	Primary search	Excluded	Wrong publication type	Wrong study design
A Longitudinal, Observational Study of Etiology and Long-Term Outcomes of Sepsis in Malawi Revealing the Key Role of Disseminated Tuberculosis	Clin. Infect. Dis.	Lewis, J.M. and Mphasa, M. and Keyala, L. and Banda, R. and Smith, E.L. and Duggan, J. and Brooks, T. and Catton, M. and Mallewa, J. and Katha, G. and Gordon, S.B. and Faragher, B. and Gordon, M.A. and Rylance, J. and Feasey, N.A.	https://www.embase.com/search/results?subaction=viewrecord&id=L2018861033&from=export U2 - L2018861033	10.1093/cid/ciab710	Primary search	Excluded	Wrong outcome
Results of the Kigali Imbereheza Project: A 2-Arm Individually Randomized Trial of TI-CBT Enhanced to Address ART Adherence and Mental Health for Rwandan Youth Living With HIV	J. Acquired Immune Defic. Syndr.	Donenberg, G.R. and Fitts, J. and Ingabire, C. and Nsanzimana, S. and Fabri, M. and Emerson, E. and Remera, E. and Manzi, O. and Bray, B. and Cohen, M.H.	https://www.embase.com/search/results?subaction=viewrecord&id=L2017652084&from=export U2 - L2017652084	10.1097/QAI.0000000000002911	Primary search	Excluded	Wrong outcome
Condom use consistency among South African HIV serodiscordant couples following an HIV risk-reduction intervention	Int. J. STD AIDS	Mashaphu, S. and Wyatt, G.E. and Zhang, M. and Liu, H.	https://www.embase.com/search/results?subaction=viewrecord&id=L2015399395&from=export U2 - L2015399395	10.1177/09564624221076617	Primary search	Excluded	Wrong outcome
Infusion Reactions after Receiving the Broadly Neutralizing Antibody VRC01 or Placebo to Reduce HIV-1 Acquisition: Results from the Phase 2b Antibody-Mediated Prevention Randomized Trials	J. Acquired Immune Defic. Syndr.	Takuva, S. and Karuna, S.T. and Juraska, M. and Rudnicki, E. and Edupuganti, S. and Anderson, M. and De La Grecca, R. and Gaudinski, M.R. and Sehurutshi, A. and Orrell, C. and Naidoo, L. and Valencia, J. and Villela, L.M. and Walsh, S.R. and Andrew, P. and Karg, C. and Randhawa, A. and Hural, J. and Gomez Lorenzo, M.M. and Burns, D.N. and Ledgerwood, J. and Mascola, J.R. and Cohen, M. and Corey, …	https://www.embase.com/search/results?subaction=viewrecord&id=L2017063190&from=export U2 - L2017063190	10.1097/QAI.0000000000002892	Primary search	Excluded	Wrong outcome
Residual risk of mother-to-child transmission of hepatitis B virus infection despite timely birth-dose vaccination in Cameroon (ANRS 12303): a single-centre, longitudinal observational study	Lancet Global Health	Shimakawa, Y. and Veillon, P. and Birguel, J. and Pivert, A. and Sauvage, V. and Guillou-Guillemette, H.L. and Roger, S. and Njouom, R. and Ducancelle, A. and Amta, P. and Huraux, J.M. and Adoukara, J.-P. and Lunel-Fabiani, F.	https://www.embase.com/search/results?subaction=viewrecord&id=L2017125537&from=export U2 - L2017125537	10.1016/S2214-109X(22)00026-2	Primary search	Excluded	Wrong outcome
Discontinuation, suboptimal adherence, and reinitiation of oral HIV pre-exposure prophylaxis: a global systematic review and meta-analysis	Lancet HIV	Zhang, J. and Li, C. and Xu, J. and Hu, Z. and Rutstein, S.E. and Tucker, J.D. and Ong, J.J. and Jiang, Y. and Geng, W. and Wright, S.T. and Cohen, M.S. and Shang, H. and Tang, W.	https://www.embase.com/search/results?subaction=viewrecord&id=L2017482901&from=export U2 - L2017482901	10.1016/S2352-3018(22)00030-3	Primary search	Excluded	Wrong population	Wrong outcome
Clinical similarities and differences between two large HIV cohorts in the United States and Africa	PLoS ONE	Monroe, A.K. and Polyak, C.S. and Castel, A.D. and Esber, A.L. and Byrne, M.E. and Maswai, J. and Owuoth, J. and Maganga, L. and Bahemana, E. and Adamu, Y. and Iroezindu, M. and Kibuuka, H. and Kiweewa, F. and Greenberg, A.E. and Crowell, T.A. and Ake, J.A.	https://www.embase.com/search/results?subaction=viewrecord&id=L2017638504&from=export U2 - L2017638504	10.1371/journal.pone.0262204	Primary search	Excluded	Wrong outcome
Persistent, Asymptomatic Colonization with Candida is Associated with Elevated Frequencies of Highly Activated Cervical Th17-Like Cells and Related Cytokines in the Reproductive Tract of South African Adolescents	Microbiol. Spectr.	Happel, A.-U. and Gasper, M. and Balle, C. and Konstantinus, I. and Gamieldien, H. and Dabee, S. and Gill, K. and Bekker, L.-G. and Passmore, J.-A.S. and Jaspan, H.B.	https://www.embase.com/search/results?subaction=viewrecord&id=L2017903657&from=export U2 - L2017903657	10.1128/spectrum.01626-21	Primary search	Excluded	Wrong outcome
Viral suppression after transition from nonnucleoside reverse transcriptase inhibitor- to dolutegravir-based antiretroviral therapy: A prospective cohort study in Lesotho (DO-REAL study)	HIV Med.	Brown, J.A. and Nsakala, B.L. and Mokhele, K. and Rakuoane, I. and Muhairwe, J. and Urda, L. and Amstutz, A. and Tschumi, N. and Klimkait, T. and Labhardt, N.D.	https://www.embase.com/search/results?subaction=viewrecord&id=L2013917639&from=export U2 - L2013917639	10.1111/hiv.13189	Primary search	Excluded	Wrong outcome
Does Venue of HIV Testing and Results Disclosure in the Context of a Research Study Affect Adolescent Health and Behavior? Results from a Study in Western Kenya	Int. J. Environ. Res. Public Health	Luseno, W.K. and Field, S.H. and Iritani, B.J. and Odongo, F.S. and Kwaro, D. and Rennie, S.	https://www.embase.com/search/results?subaction=viewrecord&id=L2015883141&from=export U2 - L2015883141	10.3390/ijerph19063249	Primary search	Excluded	Wrong population	Wrong outcome
Understanding Pre-Exposure Prophylaxis Adherence in Young Women in Kenya	J. Acquired Immune Defic. Syndr.	Haberer, J.E. and Mugo, N. and Bukusi, E.A. and Ngure, K. and Kiptinness, C. and Oware, K. and Garrison, L.E. and Musinguzi, N. and Pyra, M. and Valenzuela, S. and Thomas, K.K. and Anderson, P.L. and Thirumurthy, H. and Baeten, J.M.	https://www.embase.com/search/results?subaction=viewrecord&id=L2017015898&from=export U2 - L2017015898	10.1097/QAI.0000000000002876	Primary search	Excluded	Wrong population	Wrong outcome
COUNTERFACTUAL ESTIMATION of CAB-LA EFFICACY AGAINST PLACEBO USING EXTERNAL TRIALS	Top. Antiviral Med.	Donnell, D. and Gao, F. and Hughes, J. and Hanscom, B. and Corey, L. and Cohen, M.S. and Edupuganti, S. and Mgodi, N.M. and Rees, H.V. and Baeten, J. and Gray, G.E. and Bekker, L.-G. and Hosseinipour, M.C. and Delany-Moretlwe, S.	https://www.embase.com/search/results?subaction=viewrecord&id=L638148997&from=export U2 - L638148997		Primary search	Excluded	Wrong population	Wrong outcome
EVALUATION of CAB-LA SAFETY and PK in PREGNANT WOMEN in the BLINDED PHASE of HPTN 084	Top. Antiviral Med.	Delany-Moretlwe, S. and Hughes, J. and Guo, X. and Hanscom, B. and Hendrix, C.W. and Farrior, J. and Berhanu, R.H. and Rinehart, A.R. and Ford, S.L. and Rooney, J.F. and Adeyeye, A. and Landovitz, R.J. and Cohen, M.S. and Hosseinipour, M.C. and Marzinke, M.	https://www.embase.com/search/results?subaction=viewrecord&id=L638149215&from=export U2 - L638149215		Primary search	Excluded	Wrong population	Wrong outcome
A social worker intervention to reduce post-hospital mortality in HIV-infected adults in Tanzania (Daraja): Study protocol for a randomized controlled trial	Contemp. Clin. Trials	Kisigo, G.A. and Issarow, B. and Abel, K. and Hashim, R. and Okello, E.S. and Ayieko, P. and Lee, M.H. and Grosskurth, H. and Fitzgerald, D. and Peck, R.N. and Kapiga, S.	https://www.embase.com/search/results?subaction=viewrecord&id=L2016475067&from=export U2 - L2016475067	10.1016/j.cct.2022.106680	Primary search	Excluded	Wrong publication type
Interventions to improve early retention of patients in antiretroviral therapy programmes in sub-Saharan Africa: A systematic review	PLoS ONE	Muhula, S. and Gachohi, J. and Kombe, Y. and Karanja, S.	https://www.embase.com/search/results?subaction=viewrecord&id=L2016849417&from=export U2 - L2016849417	10.1371/journal.pone.0263663	Primary search	Excluded	Systematic review for snowballing
Beyond viral suppression: Quality of life among stable ART clients in a differentiated service delivery intervention in Tanzania	Qual. Life Res.	Okere, N.E. and Censi, V. and Machibya, C. and Costigan, K. and Katambi, P. and Martelli, G. and de Klerk, J. and Hermans, S. and Gomez, G.B. and Pozniak, A. and de Wit, T.R. and Naniche, D.	https://www.embase.com/search/results?subaction=viewrecord&id=L2012285196&from=export U2 - L2012285196	10.1007/s11136-021-02889-z	Primary search	Excluded	Wrong outcome
ART initiation among women newly diagnosed with HIV in a contraceptive trial in sub-Saharan Africa	AIDS Care Psychol. Socio-Med. Asp. AIDS HIV	Beesham, I. and Issema, R. and Palanee-Phillips, T. and Onono, M. and Evans, S. and Beksinska, M. and Ahmed, K. and Kasaro, M.P. and Batting, J. and Deese, J. and Dlamini, L. and Yankurije, B. and Thomas, K.K. and Heffron, R.	https://www.embase.com/search/results?subaction=viewrecord&id=L2013001895&from=export U2 - L2013001895	10.1080/09540121.2021.1944601	Primary search	Excluded	Wrong outcome
Effect of an opt-out point-of-care HIV-1 nucleic acid testing intervention to detect acute and prevalent HIV infection in symptomatic adult outpatients and reduce HIV transmission in Kenya: a randomized controlled trial	HIV Med.	Sanders, E.J. and Agutu, C. and van der Elst, E. and Hassan, A. and Gichuru, E. and Mugo, P. and Farquhar, C. and Babigumira, J.B. and Goodreau, S.M. and Hamilton, D.T. and Ndung'u, T. and Sirengo, M. and Chege, W. and Graham, S.M.	https://www.embase.com/search/results?subaction=viewrecord&id=L2013520044&from=export U2 - L2013520044	10.1111/hiv.13157	Primary search	Excluded	Wrong outcome
A three-year randomized community trial of community support workers in rural Ethiopia to promote retention in HIV care	AIDS Care Psychol. Socio-Med. Asp. AIDS HIV	Lifson, A.R. and Hailemichael, A. and Workneh, S. and MacLehose, R.F. and Horvath, K.J. and Hilk, R. and Sites, A. and Slater, L. and Shenie, T.	https://www.embase.com/search/results?subaction=viewrecord&id=L2015119939&from=export U2 - L2015119939	10.1080/09540121.2022.2029819	Primary search	Excluded	Wrong outcome
Elite and viremic hiv-1 controllers in west africa	AIDS	N'takp√©, J.B. and Gabillard, D. and Moh, R. and Gardiennet, E. and Toni, T.-D. and Kouame, G.M. and Badje, A. and Emieme, A. and Karcher, S. and Le Carrou, J. and M√©nan, H. and Danel, C. and Eholie, S.P. and Rouzioux, C. and Anglaret, X. and Lambotte, O.	https://www.embase.com/search/results?subaction=viewrecord&id=L2015915236&from=export U2 - L2015915236	10.1097/QAD.0000000000003072	Primary search	Excluded	Wrong outcome
Lipid-based nutrient supplement at initiation of antiretroviral therapy does not substitute energy from habitual diet among HIV patients ‚Äì a secondary analysis of data from a randomised controlled trial in Ethiopia	Food Nutri. Res.	Schwartz, N.B. and Yilma, D. and Girma, T. and Tesfaye, M. and M√∏lgaard, C. and Michaelsen, K.F. and K√¶stel, P. and Friis, H. and Olsen, M.F.	https://www.embase.com/search/results?subaction=viewrecord&id=L2016390258&from=export U2 - L2016390258	10.29219/fnr.v66.5659	Primary search	Excluded	Wrong outcome
Characteristics and Treatment Response of Patients with HIV Associated Kaposi‚Äôs Sarcoma in Central Kenya	HIV/AIDS - Res. Palliative Care	McLigeyo, A. and Owuor, K. and Ng‚Äôang‚Äôa, E. and Mwangi, J. and Wekesa, P.	https://www.embase.com/search/results?subaction=viewrecord&id=L2016662849&from=export U2 - L2016662849	10.2147/HIV.S359278	Primary search	Excluded	Wrong outcome
The Burden of HIV Infection among Pregnant Women Attending Antenatal Care in Jimma University Specialized Hospital in Ethiopia: A Retrospective Observational Study	Interdiscip. Perspect. Infect. Dis.	Kebede, T. and Dayu, M. and Girma, A.	https://www.embase.com/search/results?subaction=viewrecord&id=L2017653694&from=export U2 - L2017653694	10.1155/2022/3483767	Primary search	Excluded	Wrong population
Out-of-Facility Multimonth Dispensing of Antiretroviral Treatment: A Pooled Analysis Using Individual Patient Data From Cluster-Randomized Trials in Southern Africa	J. Acquired Immune Defic. Syndr.	Lopes, J. and Grimwood, A. and Ngorima-Mabhena, N. and Tiam, A. and Tukei, B.B. and Kasu, T. and Mahachi, N. and Mothibi, E. and Tukei, V. and Chasela, C. and Lombard, C. and Fatti, G.	https://www.embase.com/search/results?subaction=viewrecord&id=L2018481210&from=export U2 - L2018481210	10.1097/QAI.0000000000002797	Primary search	Excluded	Wrong outcome
Hypertension incidence among middle-aged and older adults: Findings from a 5-year prospective study in rural South Africa, 2010-2015	BMJ Open	Houle, B. and Gaziano, T.A. and Angotti, N. and Mojola, S.A. and Kabudula, C.W. and Tollman, S.M. and G√≥mez-Oliv√©, F.X.	https://www.embase.com/search/results?subaction=viewrecord&id=L636611003&from=export U2 - L636611003	10.1136/bmjopen-2021-049621	Primary search	Excluded	Wrong outcome
Multilevel model on longitudinal data analysis in determinants of CD4 cell count among antiretroviral therapy attendant of HIV infected adults follow up in Gondar Teaching Referral Hospital, Gonder, Ethiopia	AIDS Res. Ther.	Kebede, K.	https://www.embase.com/search/results?subaction=viewrecord&id=L2010179162&from=export U2 - L2010179162	10.1186/s12981-020-00329-5	Primary search	Excluded	Wrong study design
Predictors of lost to follow up from antiretroviral therapy among adults in sub-Saharan Africa: a systematic review and meta-analysis	Infect. Dis. Pover.	Kebede, H.K. and Mwanri, L. and Ward, P. and Gesesew, H.A.	https://www.embase.com/search/results?subaction=viewrecord&id=L2010852500&from=export U2 - L2010852500	10.1186/s40249-021-00822-7	Primary search	Excluded	Wrong publication type	Wrong outcome
Modeling the temporal dynamics of cervicovaginal microbiota identifies targets that may promote reproductive health	Microbiome	Munoz, A. and Hayward, M.R. and Bloom, S.M. and Rocafort, M. and Ngcapu, S. and Mafunda, N.A. and Xu, J. and Xulu, N. and Dong, M. and Dong, K.L. and Ismail, N. and Ndung‚Äôu, T. and Ghebermichael, M.S. and Kwon, D.S.	https://www.embase.com/search/results?subaction=viewrecord&id=L2013289539&from=export U2 - L2013289539	10.1186/s40168-021-01096-9	Primary search	Excluded	Wrong outcome
Perceived satisfaction with HIV care and its association with adherence to antiretroviral therapy and viral suppression in the African Cohort Study	AIDS Res. Ther.	Somi, N. and Dear, N. and Reed, D. and Parikh, A. and Lwilla, A. and Bahemana, E. and Khamadi, S. and Iroezindu, M. and Kibuuka, H. and Maswai, J. and Crowell, T.A. and Owuoth, J. and Maganga, L. and Polyak, C. and Ake, J. and Esber, A.	https://www.embase.com/search/results?subaction=viewrecord&id=L2014407231&from=export U2 - L2014407231	10.1186/s12981-021-00414-3	Primary search	Excluded	Wrong outcome
A cluster randomized trial to reduce HIV risk from outside partnerships in Zambian HIV-Negative couples using a novel behavioral intervention, ‚ÄúStrengthening Our Vows‚Äù: Study protocol and baseline data	Contemp. Clin. Trials Comm.	Sharkey, T. and Wall, K.M. and Parker, R. and Tichacek, A. and Pappas-DeLuca, K.A. and Kilembe, W. and Inambao, M. and Malama, K. and Hoagland, A. and Peeling, R. and Allen, S.	https://www.embase.com/search/results?subaction=viewrecord&id=L2014769677&from=export U2 - L2014769677	10.1016/j.conctc.2021.100850	Primary search	Excluded	Wrong population	Wrong publication type
Internalized stigma, depressive symptoms, and the modifying role of antiretroviral therapy: A cohort study in rural Uganda	SSM - Ment. Health	Bebell, L.M. and Kembabazi, A. and Musinguzi, N. and Martin, J.N. and Hunt, P.W. and Boum, Y. and O'Laughlin, K.N. and Muzoora, C. and Haberer, J.E. and Bwana, M.B. and Bangsberg, D.R. and Siedner, M.J. and Tsai, A.C.	https://www.embase.com/search/results?subaction=viewrecord&id=L2015313334&from=export U2 - L2015313334	10.1016/j.ssmmh.2021.100034	Primary search	Excluded	Wrong outcome
The effect of providing women sustained access to HIV self-tests on male partner testing, couples testing, and HIV incidence in Kenya: a cluster-randomised trial	Lancet HIV	Thirumurthy, H. and Bair, E.F. and Ochwal, P. and Marcus, N. and Putt, M. and Maman, S. and Napierala, S. and Agot, K.	https://www.embase.com/search/results?subaction=viewrecord&id=L2015765275&from=export U2 - L2015765275	10.1016/S2352-3018(21)00248-4	Primary search	Excluded	Wrong population
Completion of isoniazid‚Äìrifapentine (3HP) for tuberculosis prevention among people living with HIV: Interim analysis of a hybrid type 3 effectiveness‚Äìimplementation randomized trial	PLoS Med.	Semitala, F.C. and Kadota, J.L. and Musinguzi, A. and Nabunje, J. and Welishe, F. and Nakitende, A. and Akello, L. and Bishop, O. and Patel, D. and Sammann, A. and Nahid, P. and Belknap, R. and Kamya, M.R. and Handley, M.A. and Phillips, P.P.J. and Katahoire, A. and Berger, C.A. and Kiwanuka, N. and Katamba, A. and Dowdy, D.W. and Cattamanchi, A.	https://www.embase.com/search/results?subaction=viewrecord&id=L2016368506&from=export U2 - L2016368506	10.1371/journal.pmed.1003875	Primary search	Excluded	Wrong outcome
Integrating health services for HIV infection, diabetes and hypertension in sub-Saharan Africa: A cohort study	BMJ Open	Birungi, J. and Kivuyo, S. and Garrib, A. and Mugenyi, L. and Mutungi, G. and Namakoola, I. and Mghamba, J. and Ramaiya, K. and Wang, D. and Maongezi, S. and Musinguzi, J. and Mugisha, K. and Etukoit, B.M. and Kakande, A. and Niessen, L.W. and Okebe, J. and Shiri, T. and Meshack, S. and Lutale, J. and Gill, G. and Sewankambo, N. and Smith, P.G. and Nyirenda, M.J. and Mfinanga, S.G. and Jaffar, S.	https://www.embase.com/search/results?subaction=viewrecord&id=L636396061&from=export U2 - L636396061	10.1136/bmjopen-2021-053412	Primary search	Excluded	Wrong outcome
Traditional healer-delivered point-of-care HIV testing versus referral to clinical facilities for adults of unknown serostatus in rural Uganda: a mixed-methods, cluster-randomised trial	Lancet Global Health	Sundararajan, R. and Ponticiello, M. and Lee, M.H. and Strathdee, S.A. and Muyindike, W. and Nansera, D. and King, R. and Fitzgerald, D. and Mwanga-Amumpaire, J.	https://www.embase.com/search/results?subaction=viewrecord&id=L2015169289&from=export U2 - L2015169289	10.1016/S2214-109X(21)00366-1	Primary search	Excluded	Wrong population
Integrating HIV, diabetes and hypertension services in Africa: Study protocol for a cluster randomised trial in Tanzania and Uganda	BMJ Open	Mfinanga, S.G. and Nyirenda, M.J. and Mutungi, G. and Mghamba, J. and Maongezi, S. and Musinguzi, J. and Okebe, J. and Kivuyo, S. and Birungi, J. and Van Widenfelt, E. and Van Hout, M.-C. and Bachmann, M. and Garrib, A. and Bukenya, D. and Cullen, W. and Lazarus, J.V. and Niessen, L.W. and Katahoire, A. and Shayo, E.H. and Namakoola, I. and Ramaiya, K. and Wang, D. and Cuevas, L.E. and Etukoit, B…	https://www.embase.com/search/results?subaction=viewrecord&id=L636215778&from=export U2 - L636215778	10.1136/bmjopen-2020-047979	Primary search	Excluded	Wrong publication type
Sickle cell disease in sub-Saharan Africa: transferable strategies for prevention and care	Lancet Haematol.	Esoh, K. and Wonkam-Tingang, E. and Wonkam, A.	https://www.embase.com/search/results?subaction=viewrecord&id=L2014672179&from=export U2 - L2014672179	10.1016/S2352-3026(21)00191-5	Primary search	Excluded	Wrong outcome
Evaluating the impact of DREAMS on HIV incidence among adolescent girls and young women: A population-based cohort study in Kenya and South Africa	PLoS Med.	Birdthistle, I. and Kwaro, D. and Shahmanesh, M. and Baisley, K. and Khagayi, S. and Chimbindi, N. and Kamire, V. and Mthiyane, N. and Gourlay, A. and Dreyer, J. and Phillips-Howard, P. and Glynn, J. and Floyd, S.	https://www.embase.com/search/results?subaction=viewrecord&id=L2015497990&from=export U2 - L2015497990	10.1371/journal.pmed.1003837	Primary search	Excluded	Wrong outcome
OPTICARE program (France) to optimize care among vulnerable PLWH in virological failure (VF)	HIV Med.	Seang, S. and Charbonnier, E. and Ktorza, N. and Blanc, C. and Tubiana, R. and Valantin, M.-A. and Diounou, S. and Slama, S. and Buba, P. and Dudoit, Y. and Schneider, L. and Palich, R. and Sellem, B. and Faycal, A. and Soulie, C. and Marcelin, A.-G. and Peytavin, G. and Balde, A. and Assoumou, L. and Katlama, C.	https://www.embase.com/search/results?subaction=viewrecord&id=L636552582&from=export U2 - L636552582	10.1111/hiv.13183	Primary search	Excluded	Wrong population
Vulnerability determinants to HIV among migrants (France) PLWH with uncontrolled infection	HIV Med.	Seang, S. and Balde, A. and Charbonnier, E. and Ktorza, N. and Diounou, S. and Slama, S. and Buba, P. and Faycal, A. and Schneider, L. and Palich, R. and Sellem, B. and Tubiana, R. and Valantin, M.-A. and Assoumou, L. and Katlama, C.	https://www.embase.com/search/results?subaction=viewrecord&id=L636552807&from=export U2 - L636552807	10.1111/hiv.13183	Primary search	Excluded	Wrong population
HIV-1 pretreatment drug resistance negatively impacts the outcome of first-line antiretroviral treatment -week 96 results from the ITREMA trial	HIV Med.	Hermans, L.E. and Hofstra, L.M. and Schuurman, R. and Ter Heine, R. and Burger, D.M. and Talboom, S. and De Jong, D. and Tempelman, H.A. and Venter, W.D.F. and Nijhuis, M. and Wensing, A.M.J.	https://www.embase.com/search/results?subaction=viewrecord&id=L636553058&from=export U2 - L636553058	10.1111/hiv.13183	Primary search	Excluded	Wrong outcome
Antigen Presenting Cells Link the Female Genital Tract Microbiome to Mucosal Inflammation, With Hormonal Contraception as an Additional Modulator of Inflammatory Signatures	Front. Cell. Infect. Microbiol.	Byrne, E.H. and Farcasanu, M. and Bloom, S.M. and Xulu, N. and Xu, J. and Hykes, B.L. and Mafunda, N.A. and Hayward, M.R. and Dong, M. and Dong, K.L. and Gumbi, T. and Ceasar, F.X. and Ismail, N. and Ndung‚Äôu, T. and Gosmann, C. and Ghebremichael, M.S. and Handley, S.A. and Mitchell, C.M. and Villani, A.-C. and Kwon, D.S.	https://www.embase.com/search/results?subaction=viewrecord&id=L636119454&from=export U2 - L636119454	10.3389/fcimb.2021.733619	Primary search	Excluded	Wrong outcome
Rate of treatment success and associated factors in the program for drug-susceptible tuberculosis in the Forest Region, Republic of Guinea, 2010-2017: A real-world retrospective observational cohort study	Int. J. Infect. Dis.	Schoenbaechler, V. and Guilavogui, Y. and Onivogui, S. and H√©b√©lamou, J. and Mugglin, C. and Furrer, H. and Henzen, C. and Bavogui, E.K. and Koli√©, C. and Zoumanigui, P. and B√©avogui, I. and Leuenberger, D. and Staehelin, C.	https://www.embase.com/search/results?subaction=viewrecord&id=L2013576658&from=export U2 - L2013576658	10.1016/j.ijid.2021.06.014	Primary search	Excluded	Wrong outcome
Clinical aspects and outcomes of patients with malaria at Chris Hani Baragwanath academic hospital, Johannesburg, South Africa	S. Afr. Med. J.	Fox, D.J. and Karstaedt, A. and Menezes, C.N.	https://www.embase.com/search/results?subaction=viewrecord&id=L2014445245&from=export U2 - L2014445245	10.7196/SAMJ.2021.v111i9.15330	Primary search	Excluded	Wrong outcome
Community-facility linkage models and maternal and infant health outcomes in Malawi's PMTCT/ART program: A cohort study	PLoS Med.	Herce, M.E. and Chagomerana, M.B. and Zalla, L.C. and Carbone, N.B. and Chi, B.H. and Eliya, M.T. and Phiri, S. and Topp, S.M. and Kim, M.H. and Wroe, E.B. and Chilangwa, C. and Chinkonde, J. and Mofolo, I.A. and Hosseinipour, M.C. and Edwards, J.K.	https://www.embase.com/search/results?subaction=viewrecord&id=L2014797550&from=export U2 - L2014797550	10.1371/journal.pmed.1003780	Primary search	Excluded	Wrong population
Effect of a patient-centered hypertension delivery strategy on all-cause mortality: Secondary analysis of SEARCH, a community-randomized trial in rural Kenya and Uganda	PLoS Med.	Hickey, M.D. and Ayieko, J. and Owaraganise, A. and Sim, N. and Balzer, L.B. and Kabami, J. and Atukunda, M. and Opel, F.J. and Wafula, E. and Nyabuti, M. and Brown, L. and Chamie, G. and Jain, V. and Peng, J. and Kwarisiima, D. and Camlin, C.S. and Charlebois, E.D. and Cohen, C.R. and Bukusi, E.A. and Kamya, M.R. and Petersen, M.L. and Havlir, D.V.	https://www.embase.com/search/results?subaction=viewrecord&id=L2014797554&from=export U2 - L2014797554	10.1371/journal.pmed.1003803	Primary search	Excluded	Wrong outcome
Mental health interventions for rifampicin-resistant tuberculosis patients with alcohol use disorders, zhytomyr, ukraine	J. Infect. Dev. Ctries.	Plokhykh, V. and Duka, M. and Cassidy, L. and Chen, C.-Y. and Malakyan, K. and Isaakidis, P. and Donchuk, D. and Truzyan, N. and Reid, A. and Siomak, O. and Pogrebna, M. and Lytvynenko, N.	https://www.embase.com/search/results?subaction=viewrecord&id=L2015157796&from=export U2 - L2015157796	10.3855/jidc.13827	Primary search	Excluded	Wrong outcome
Improved detection and management of advanced HIV disease through a community adult TB-contact tracing intervention with same-day provision of the WHO-recommended package of care including ART initiation in a rural district of Mozambique	J. Int. AIDS Soc.	Izco, S. and Murias-Closas, A. and Jordan, A.M. and Greene, G. and Catorze, N. and Chiconela, H. and Garcia, J.I. and Blanco-Arevalo, A. and Febrer, A. and Casellas, A. and Saavedra, B. and Chiller, T. and Nhampossa, T. and Garcia-Basteiro, A. and Letang, E.	https://www.embase.com/search/results?subaction=viewrecord&id=L2013601198&from=export U2 - L2013601198	10.1002/jia2.25775	Primary search	Excluded	Wrong outcome
Impact of SMS and peer navigation on retention in HIV care among adults in South Africa: results of a three-arm cluster randomized controlled trial	J. Int. AIDS Soc.	Steward, W.T. and Agnew, E. and de Kadt, J. and Ratlhagana, M.J. and Sumitani, J. and Gilmore, H.J. and Grignon, J. and Shade, S.B. and Tumbo, J. and Barnhart, S. and Lippman, S.A.	https://www.embase.com/search/results?subaction=viewrecord&id=L2013601202&from=export U2 - L2013601202	10.1002/jia2.25774	Primary search	Excluded	Wrong outcome
Neuropsychiatric manifestations and sleep disturbances in children and adolescents randomized to dolutegravir-based ART versus standard-of-care in the ODYSSEYtrial	J. Int. AIDS Soc.	Turkova, A. and Kekitiinwa, A. and White, E. and Mumbiro, V. and Khauda, E. and Liberty, A. and Dobbels, E. and Ahimbisibwe, G.M. and Moloantoa, T. and Atwine, L. and Kanjanavanit, S. and Mosia, N.R. and Puthanakit, T. and Smit, T. and Kobbe, R. and Fortuny, C. and Chidziva, E. and Kyambadde, R.C. and Bbuye, D. and Sarfati, T. and Coelho, A. and Sa√Ødi, Y. and Lugemwa, A. and Klein, N. and Bwakur…	https://www.embase.com/search/results?subaction=viewrecord&id=L636605714&from=export U2 - L636605714	10.1002/jia2.25755	Primary search	Excluded	Wrong population	Wrong outcome
Estimated long-acting PrEP effectiveness in the HPTN 084 cohort using a model-based HIV incidence in the absence of PrEP	J. Int. AIDS Soc.	Moore, M. and Donnell, D.J. and Boily, M.-C. and Mitchell, K.M. and Delany-Moretlwe, S. and Hosseinipour, M. and Hughes, J.P. and Hanscom, B. and Dimitrov, D.	https://www.embase.com/search/results?subaction=viewrecord&id=L636605755&from=export U2 - L636605755	10.1002/jia2.25755	Primary search	Excluded	Wrong outcome
?I wish to continue receiving the reminder Short Messaging Service?: A mixed methods study on acceptability of digital adherence tools among adults living with HIVon antiretroviral treatment, Tanzania	J. Int. AIDS Soc.	Ngowi, K. and Pima, F. and Mmbaga, B.T. and Aarnoutse, R.E. and Reiss, P. and Nieuwkerk, P.T. and Sprangers, M.A. and Sumari-de Boer, M.	https://www.embase.com/search/results?subaction=viewrecord&id=L636605758&from=export U2 - L636605758	10.1002/jia2.25755	Primary search	Excluded	Wrong outcome
Impact of introducing hepatitis b birth dose vaccines into the infant immunization program in burkina faso: Study protocol for a stepped wedge cluster randomized trial (n√©ovac study)	Vaccines	Tall, H. and Adam, P. and Tiendrebeogo, A.S.E. and Vincent, J.P. and Schaeffer, L. and Von Platen, C. and Fernandes-Pellerin, S. and Sawadogo, F. and Bokoum, A. and Bouda, G. and Ouattara, S. and Ou√©draogo, I. and Herrant, M. and Boucheron, P. and Sawadogo, A. and Betsem, E. and Essoh, A. and Kabore, L. and Ouattara, A. and M√©da, N. and Hien, H. and Gosset, A. and Giles-Vernick, T. and Boyer, S…	https://www.embase.com/search/results?subaction=viewrecord&id=L2007486834&from=export U2 - L2007486834	10.3390/vaccines9060583	Primary search	Excluded	Wrong population	Wrong publication type
Ease of understanding and performing HIV self-tests by pregnant women and their male partners in Uganda: a cross-sectional study	Int. J. STD AIDS	Rose, K. and Matovu, J.K.B. and Vrana-Diaz, C.J. and Buregyeya, E. and Kagaayi, J. and Chemusto, H. and Mugerwa, S. and Musoke, W. and Mukama, C.S. and Malek, A.M. and Korte, J.E. and Wanyenze, R.K.	https://www.embase.com/search/results?subaction=viewrecord&id=L2010402317&from=export U2 - L2010402317	10.1177/0956462420983935	Primary search	Excluded	Wrong population
Mobility for sex work and recent experiences of gender-based violence among female sex workers in Iringa, Tanzania: A longitudinal analysis	PLoS ONE	Hendrickson, Z.M. and Leddy, A.M. and Galai, N. and Wilson Beckham, S. and Davis, W. and Mbwambo, J.K. and Likindikoki, S. and Kerrigan, D.L.	https://www.embase.com/search/results?subaction=viewrecord&id=L2012855914&from=export U2 - L2012855914	10.1371/journal.pone.0252728	Primary search	Excluded	Wrong outcome
Management of Head and Neck Cancers With or Without Comorbid HIV Infection in Botswana	Laryngoscope	McGinnis, G.J. and Ning, M.S. and Bvochora-Nsingo, M. and Chiyapo, S. and Balang, D. and Ralefala, T. and Lin, A. and Zetola, N.M. and Grover, S.	https://www.embase.com/search/results?subaction=viewrecord&id=L2007058468&from=export U2 - L2007058468	10.1002/lary.29206	Primary search	Excluded	Wrong outcome
A Phase 2b Study to Evaluate the Safety and Efficacy of VRC01 Broadly Neutralizing Monoclonal Antibody in Reducing Acquisition of HIV-1 Infection in Women in Sub-Saharan Africa: Baseline Findings	J. Acquired Immune Defic. Syndr.	Mgodi, N.M. and Takuva, S. and Edupuganti, S. and Karuna, S. and Andrew, P. and Lazarus, E. and Garnett, P. and Shava, E. and Mukwekwerere, P.G. and Kochar, N. and Marshall, K. and Rudnicki, E. and Juraska, M. and Anderson, M. and Karg, C. and Tindale, I. and Greene, E. and Luthuli, N. and Baepanye, K. and Hural, J. and Gomez Lorenzo, M.M. and Burns, D. and Miner, M.D. and Ledgerwood, J. and Masc…	https://www.embase.com/search/results?subaction=viewrecord&id=L2018478632&from=export U2 - L2018478632	10.1097/QAI.0000000000002649	Primary search	Excluded	Wrong outcome
Brief Report: The Impact of Disease Stage on Early Gaps in ART in the "treatment for All" Era - A Multisite Cohort Study	J. Acquired Immune Defic. Syndr.	Katz, I.T. and Musinguzi, N. and Bell, K. and Cross, A. and Bwana, M.B. and Amanyire, G. and Asiimwe, S. and Orrell, C. and Bangsberg, D.R. and Haberer, J.E.	https://www.embase.com/search/results?subaction=viewrecord&id=L2018714177&from=export U2 - L2018714177	10.1097/QAI.0000000000002605	Primary search	Excluded	Wrong publication type
[truncated: 10,233 more rows]
